# Supplementary material for: Genetic and Transcriptomic Analysis Reveal the Molecular Basis of Photoperiod-Regulated Flowering in Xishuangbanna Cucumber (Cucumis sativus L. var. xishuangbannesis Qi et Yuan)
Source: Genes (Basel). 2021 Jul 13;12(7):1064. doi: 10.3390/genes12071064 (PMC8304308; doi:10.3390/genes12071064)
Supplement: Supplementary file 1 [file genes-12-01064-s001.zip › supplementary figures and tables/Supplementary Tables.xls]

## Sheet: Table S1
Table S1 Summary of primer sequences information.
Gene ID	Gene Name	Purpose	Forward primer	Reverse primer	Sequence Length	Product Length	Gene function annotation
Csa2G301530	Actin	qRT-PCR	ATTGTTCTCAGTGGTGGTTCTAC	CCTTTGAGATCCACATCTGCT	1134 bp	190 bp	actin 7
Csa1G651710	FT	qRT-PCR	GGCGTCAGAACTTCAATACA	CTCCTTCCACCAGAACCACT	778 bp	109 bp	PEBP (phosphatidylethanolamine-binding protein) family protein
Csa7G031530	COL9	qRT-PCR	TCACTCTGCTAATGCCTTGT	ATTGATTGGTTGCCTCTTTC	1224 bp	178 bp	CONSTANS-like 9
Csa6G055360	GI	qRT-PCR	CGGGCTTTGTCATTGTA	ATTGCTGTCCGTTCTCA	3513 bp	187 bp	gigantea protein (GI)
Csa3G124870	AGL20	qRT-PCR	GCGTCAACAATCTCCAACT	GAGGTCCAATGAACAAATCC	480 bp	104 bp	AGAMOUS-like 20
Csa5G021300	FKF1	qRT-PCR	GCGGTCAGAGTGCTGTGGT	GCGGGATCGAGAAGGAATAG	1890 bp	136 bp	flavin-binding, kelch repeat, f box 1
Csa3G889670	CRY1	qRT-PCR	ATCCTTTGTCGCTCATTCGG	TCCTTAACATCCCACGGTTC	2046 bp	92 bp	cryptochrome 1
Csa1G613580	NFYA1	qRT-PCR	CTAATGGTGGTTCGGAGTC	CCCGCAGAATGTGGAGA	810 bp	115 bp	Nuclear transcription factor Y subunit A-1
Csa1G613580	NFYA1	CDS cloning	ATGCAGTCAAAGTCTGAAACCA	CTACTCAGAGGCCTTGTTCG	810 bp	810 bp	Nuclear transcription factor Y subunit A-1

## Sheet: Table S2
Table S2 Summary of QTL-Seq data for each sample.
Sample	Raw Base (bp)	Clean Base (bp)	Effective Rate (%)	Clean Q20 (%)	Clean GC Content (%)	Total reads	Mapped reads	Mapping rate (%)	Average depth (X)	Coverage at least 1X (%)	Coverage at least 4X (%)
E-pool	13681269000	13579662300	99.26	94.93	38.27	90531082	77361285	85.45	39.81	99.17	98.8
L-pool	11170947900	11084076600	99.22	95.29	38.14	73893844	62954628	85.2	32.44	99.09	98.69
CC3	14306147700	14211101700	99.34	95.45	37.58	94740678	80772789	85.26	42.54	99.02	98.77
SWCC8	14105794500	14000571000	99.25	95.35	37.74	93337140	78021054	83.59	42.1	98.32	97.97

## Sheet: Table S3
Table S3 Candidate genes predicted by QTL-Seq on chromosome 1.
Variation type	Gene ID	Variant	Chromosome	Position	Reference	Alteration	Annotation
indel	Csa1G571800	frameshift deletion	Chr1	21218228	GGGGAAATTG	-	Unknown protein
	Csa1G641030	frameshift insertion	Chr1	25583650	-	CTTGCTG	Unknown protein
	Csa1G649550	frameshift insertion	Chr1	25668457	-	GTAA	Cytochrome P450; contains IPR001128 (Cytochrome P450)
	Csa1G676915	frameshift insertion	Chr1	27294814	-	TC	#N/A
	Csa1G682630	frameshift deletion	Chr1	27506789	A	-	Pre-mRNA-splicing factor CDC5/CEF1; contains IPR009057 (Homeodomain-like), IPR021786 (Domain of unknown function DUF3351)
	Csa1G701330	frameshift insertion	Chr1	28340763	-	TT	Putative uncharacterized protein OSJNBa0006G10.12
	Csa1G701360	frameshift insertion	Chr1	28362804	-	G	Unknown protein
	Csa1G701360	frameshift deletion	Chr1	28362816	C	-	Unknown protein
	Csa1G701360	frameshift deletion	Chr1	28363083	TA	-	Unknown protein
SNP	Csa1G569240	nonsynonymous	Chr1	20873320	T	G	Epoxide hydrolase, putative; contains IPR000639 (Epoxide hydrolase-like)
	Csa1G569400	nonsynonymous	Chr1	20958193	A	G	Dormancy/auxin associated protein; contains IPR008406 (Dormancyauxin associated)
	Csa1G569440	nonsynonymous	Chr1	20976882	T	C	Heavy metal-associated domain containing protein; contains IPR006121 (Heavy metal-associated domain, HMA)
	Csa1G569460	nonsynonymous	Chr1	20997939	G	A	Formin-like protein; contains IPR003104 (Actin-binding FH2/DRF autoregulatory)
	Csa1G569480	nonsynonymous	Chr1	21005496	G	A	Zinc finger protein-like protein; contains IPR013087 (Zinc finger C2H2-type/integrase DNA-binding domain)
	Csa1G569490	nonsynonymous	Chr1	21013306	T	A	Pentatricopeptide repeat-containing protein; contains IPR002885 (Pentatricopeptide repeat), IPR011990 (Tetratricopeptide-like helical)
	Csa1G569520	nonsynonymous	Chr1	21020734	A	C	Eukaryotic translation initiation factor 6; contains IPR002769 (Translation initiation factor IF6)
	Csa1G569560	nonsynonymous	Chr1	21032220	G	C	Cyclin-L2, putative; contains IPR015429 (Cyclin C/H/T/L)
	Csa1G570060	nonsynonymous	Chr1	21038518	A	G	Protein AUXIN RESPONSE
	Csa1G570070	nonsynonymous	Chr1	21047420	A	C	Beta-mannosidase, putative; contains IPR008979 (Galactose-binding domain-like), IPR013812 (Glycoside hydrolase, family 2/20, immunoglobulin-like beta-sandwich domain), IPR017853 (Glycoside hydrolase, superfamily), IPR023232 (Glycoside hydrolase, family 2, active site)
	Csa1G570070	nonsynonymous	Chr1	21047545	A	G	Beta-mannosidase, putative; contains IPR008979 (Galactose-binding domain-like), IPR013812 (Glycoside hydrolase, family 2/20, immunoglobulin-like beta-sandwich domain), IPR017853 (Glycoside hydrolase, superfamily), IPR023232 (Glycoside hydrolase, family 2, active site)
	Csa1G570090	nonsynonymous	Chr1	21062319	G	C	Short-chain dehydrogenase/reductase family protein; contains IPR002347 (Glucose/ribitol dehydrogenase)
	Csa1G570110	nonsynonymous	Chr1	21068582	G	C	Glutamyl-tRNA(Gln) amidotransferase subunit A; contains IPR000120 (Amidase), IPR023631 (Amidase signature domain)
	Csa1G570110	nonsynonymous	Chr1	21069660	C	T	Glutamyl-tRNA(Gln) amidotransferase subunit A; contains IPR000120 (Amidase), IPR023631 (Amidase signature domain)
	Csa1G570120	nonsynonymous	Chr1	21074989	G	C	Glutamyl-tRNA(Gln) amidotransferase subunit A; contains IPR000120 (Amidase), IPR023631 (Amidase signature domain)
	Csa1G570160	nonsynonymous	Chr1	21094280	C	T	Cation/calcium exchanger 5; contains IPR004837 (Sodium/calcium exchanger membrane region)
	Csa1G570740	nonsynonymous	Chr1	21172604	T	C	Transcription factor; contains IPR011598 (Myc-type, basic helix-loop-helix (bHLH) domain)
	Csa1G570760	nonsynonymous	Chr1	21183857	C	A	PIF-like protein; contains IPR024752 (Myb/SANT-like domain)
	Csa1G570760	nonsynonymous	Chr1	21185182	T	C	PIF-like protein; contains IPR024752 (Myb/SANT-like domain)
	Csa1G570760	nonsynonymous	Chr1	21186547	G	T	PIF-like protein; contains IPR024752 (Myb/SANT-like domain)
	Csa1G570760	nonsynonymous	Chr1	21186624	T	G	PIF-like protein; contains IPR024752 (Myb/SANT-like domain)
	Csa1G570760	nonsynonymous	Chr1	21187525	A	G	PIF-like protein; contains IPR024752 (Myb/SANT-like domain)
	Csa1G570780	nonsynonymous	Chr1	21199869	C	T	Unknown protein
	Csa1G570780	nonsynonymous	Chr1	21200092	C	A	Unknown protein
	Csa1G571280	nonsynonymous	Chr1	21202062	C	T	Glutathione synthetase; contains IPR005615 (Glutathione synthase, eukaryotic), IPR016185 (Pre-ATP-grasp domain)
	Csa1G571280	nonsynonymous	Chr1	21204005	G	A	Glutathione synthetase; contains IPR005615 (Glutathione synthase, eukaryotic), IPR016185 (Pre-ATP-grasp domain)
	Csa1G571280	nonsynonymous	Chr1	21205812	A	G	Glutathione synthetase; contains IPR005615 (Glutathione synthase, eukaryotic), IPR016185 (Pre-ATP-grasp domain)
	Csa1G571790	nonsynonymous	Chr1	21215831	G	A	Cell division cycle protein, putative; contains IPR009772 (D123)
	Csa1G571800	nonsynonymous	Chr1	21218059	T	G	Unknown protein
	Csa1G572360	nonsynonymous	Chr1	21255459	C	T	Unknown protein
	Csa1G572430	nonsynonymous	Chr1	21302725	C	T	Transcription initiation factor IIB; contains IPR000812 (Transcription factor TFIIB), IPR011665 (Brf1-like TBP-binding)
	Csa1G572440	nonsynonymous	Chr1	21310742	G	T	Pyrimidine-specific ribonucleoside hydrolase rihA; contains IPR001910 (Inosine/uridine-preferring nucleoside hydrolase domain), IPR023186 (Inosine/uridine-preferring nucleoside hydrolase)
	Csa1G572440	nonsynonymous	Chr1	21311758	T	C	Pyrimidine-specific ribonucleoside hydrolase rihA; contains IPR001910 (Inosine/uridine-preferring nucleoside hydrolase domain), IPR023186 (Inosine/uridine-preferring nucleoside hydrolase)
	Csa1G572440	nonsynonymous	Chr1	21311794	T	C	Pyrimidine-specific ribonucleoside hydrolase rihA; contains IPR001910 (Inosine/uridine-preferring nucleoside hydrolase domain), IPR023186 (Inosine/uridine-preferring nucleoside hydrolase)
	Csa1G574790	nonsynonymous	Chr1	21578568	T	A	Cysteine synthase; contains IPR005856 (Cysteine synthase K/M)
	Csa1G574820	nonsynonymous	Chr1	21601308	C	A	Cysteine synthase; contains IPR005856 (Cysteine synthase K/M)
	Csa1G574820	nonsynonymous	Chr1	21602109	G	T	Cysteine synthase; contains IPR005856 (Cysteine synthase K/M)
	Csa1G574820	nonsynonymous	Chr1	21602112	A	C	Cysteine synthase; contains IPR005856 (Cysteine synthase K/M)
	Csa1G574820	nonsynonymous	Chr1	21602120	G	A	Cysteine synthase; contains IPR005856 (Cysteine synthase K/M)
	Csa1G574920	nonsynonymous	Chr1	21699246	G	A	rRNA methyltransferase, putative; contains IPR004441 (RNA methyltransferase TrmH family)
	Csa1G574940	nonsynonymous	Chr1	21700716	T	G	Mitochondrial import inner membrane translocase subunit tim17, putative; contains IPR003397 (Mitochondrial inner membrane translocase subunit Tim17/Tim22/Tim23/peroxisomal protein PMP24)
	Csa1G575150	nonsynonymous	Chr1	21858642	C	T	IAA-amino acid hydrolase ILR1, putative; contains IPR002933 (Peptidase M20)
	Csa1G575150	nonsynonymous	Chr1	21861535	T	G	IAA-amino acid hydrolase ILR1, putative; contains IPR002933 (Peptidase M20)
	Csa1G575180	nonsynonymous	Chr1	21872383	T	G	Putative MYB transcription factor; contains IPR009057 (Homeodomain-like)
	Csa1G575180	nonsynonymous	Chr1	21872590	C	A	Putative MYB transcription factor; contains IPR009057 (Homeodomain-like)
	Csa1G587970	nonsynonymous	Chr1	22119995	G	A	GATA transcription factor; contains IPR013088 (Zinc finger, NHR/GATA-type)
	Csa1G587970	nonsynonymous	Chr1	22120153	G	T	GATA transcription factor; contains IPR013088 (Zinc finger, NHR/GATA-type)
	Csa1G587970	nonsynonymous	Chr1	22120160	C	T	GATA transcription factor; contains IPR013088 (Zinc finger, NHR/GATA-type)
	Csa1G587980	nonsynonymous	Chr1	22129318	G	T	Beta-galactosidase; contains IPR001944 (Glycoside hydrolase, family 35), IPR017853 (Glycoside hydrolase, superfamily)
	Csa1G587980	nonsynonymous	Chr1	22132386	A	T	Beta-galactosidase; contains IPR001944 (Glycoside hydrolase, family 35), IPR017853 (Glycoside hydrolase, superfamily)
	Csa1G587990	nonsynonymous	Chr1	22153408	A	T	Beta-galactosidase; contains IPR001944 (Glycoside hydrolase, family 35), IPR017853 (Glycoside hydrolase, superfamily)
	Csa1G588530	nonsynonymous	Chr1	22194174	T	C	Receptor-like kinase; contains IPR011009 (Protein kinase-like domain), IPR013320 (Concanavalin A-like lectin/glucanase, subgroup)
	Csa1G589090	nonsynonymous	Chr1	22269807	T	C	AT5g56980/MHM17_10; contains IPR008480 (Protein of unknown function DUF761, plant), IPR025520 (Domain of unknown function DUF4408)
	Csa1G589090	nonsynonymous	Chr1	22269942	G	C	AT5g56980/MHM17_10; contains IPR008480 (Protein of unknown function DUF761, plant), IPR025520 (Domain of unknown function DUF4408)
	Csa1G589100	nonsynonymous	Chr1	22275562	G	A	Chloroplastic group IIA intron splicing facilitator CRS1; contains IPR001890 (RNA-binding, CRM domain)
	Csa1G589100	nonsynonymous	Chr1	22278101	T	G	Chloroplastic group IIA intron splicing facilitator CRS1; contains IPR001890 (RNA-binding, CRM domain)
	Csa1G589110	nonsynonymous	Chr1	22280579	G	A	Esterase/lipase/thioesterase family protein
	Csa1G589140	nonsynonymous	Chr1	22300990	A	G	Putative transcription factor; contains IPR011598 (Myc-type, basic helix-loop-helix (bHLH) domain)
	Csa1G589650	nonsynonymous	Chr1	22324320	C	T	Calmodulin binding protein, putative; contains IPR000048 (IQ motif, EF-hand binding site)
	Csa1G596410	nonsynonymous	Chr1	22530213	C	T	Unknown protein; contains IPR017853 (Glycoside hydrolase, superfamily)
	Csa1G596410	nonsynonymous	Chr1	22530215	G	C	Unknown protein; contains IPR017853 (Glycoside hydrolase, superfamily)
	Csa1G596410	nonsynonymous	Chr1	22530296	A	T	Unknown protein; contains IPR017853 (Glycoside hydrolase, superfamily)
	Csa1G597150	nonsynonymous	Chr1	22663766	A	G	Ubiquinone biosynthesis protein COQ9, mitochondrial, putative; contains IPR012762 (Ubiquinone biosynthesis protein COQ9), IPR015893 (Tetracycline transcriptional regulator, TetR-like, C-terminal)
	Csa1G597170	nonsynonymous	Chr1	22678439	A	G	Polygalacturonase, putative; contains IPR000743 (Glycoside hydrolase, family 28), IPR011050 (Pectin lyase fold/virulence factor)
	Csa1G597180	nonsynonymous	Chr1	22685364	T	C	GTP cyclohydrolase I, putative; contains IPR001474 (GTP cyclohydrolase I)
	Csa1G597760	nonsynonymous	Chr1	22763338	G	C	Ribosomal RNA processing 12 homolog; contains IPR016024 (Armadillo-type fold)
	Csa1G597760	nonsynonymous	Chr1	22771696	T	C	Ribosomal RNA processing 12 homolog; contains IPR016024 (Armadillo-type fold)
	Csa1G597770	nonsynonymous	Chr1	22774208	A	C	Pectinesterase inhibitor; contains IPR006501 (Pectinesterase inhibitor)
	Csa1G597790	nonsynonymous	Chr1	22787510	C	A	Dimethylaniline monooxygenase, putative; contains IPR020946 (Flavin monooxygenase-like)
	Csa1G597790	nonsynonymous	Chr1	22787533	T	G	Dimethylaniline monooxygenase, putative; contains IPR020946 (Flavin monooxygenase-like)
	Csa1G597790	nonsynonymous	Chr1	22790427	T	C	Dimethylaniline monooxygenase, putative; contains IPR020946 (Flavin monooxygenase-like)
	Csa1G598350	nonsynonymous	Chr1	22856026	G	T	Unknown protein
	Csa1G598850	nonsynonymous	Chr1	22864752	T	A	Protein phosphatase 1 regulatory subunit; contains IPR013083 (Zinc finger, RING/FYVE/PHD-type), IPR020683 (Ankyrin repeat-containing domain)
	Csa1G600970	nonsynonymous	Chr1	23328183	C	T	Serrate RNA effector molecule; contains IPR007042 (Arsenite-resistance protein 2), IPR021933 (Protein of unknown function DUF3546)
	Csa1G602030	nonsynonymous	Chr1	23433203	A	C	Lipid transfer protein; contains IPR016140 (Bifunctional inhibitor/plant lipid transfer protein/seed storage helical domain)
	Csa1G605740	nonsynonymous	Chr1	23778455	T	C	Receptor-like protein kinase; contains IPR001480 (Bulb-type lectin domain), IPR011009 (Protein kinase-like domain), IPR013320 (Concanavalin A-like lectin/glucanase, subgroup)
	Csa1G611280	nonsynonymous	Chr1	23832768	G	A	Beta-glucosidase D4; contains IPR001360 (Glycoside hydrolase, family 1), IPR017853 (Glycoside hydrolase, superfamily)
	Csa1G611280	nonsynonymous	Chr1	23833958	G	T	Beta-glucosidase D4; contains IPR001360 (Glycoside hydrolase, family 1), IPR017853 (Glycoside hydrolase, superfamily)
	Csa1G612860	nonsynonymous	Chr1	23928010	G	A	Beta-glucosidase; contains IPR001360 (Glycoside hydrolase, family 1), IPR017853 (Glycoside hydrolase, superfamily)
	Csa1G612860	nonsynonymous	Chr1	23928013	G	A	Beta-glucosidase; contains IPR001360 (Glycoside hydrolase, family 1), IPR017853 (Glycoside hydrolase, superfamily)
	Csa1G612860	nonsynonymous	Chr1	23929602	G	C	Beta-glucosidase; contains IPR001360 (Glycoside hydrolase, family 1), IPR017853 (Glycoside hydrolase, superfamily)
	Csa1G612860	nonsynonymous	Chr1	23929982	A	C	Beta-glucosidase; contains IPR001360 (Glycoside hydrolase, family 1), IPR017853 (Glycoside hydrolase, superfamily)
	Csa1G612860	nonsynonymous	Chr1	23929983	T	A	Beta-glucosidase; contains IPR001360 (Glycoside hydrolase, family 1), IPR017853 (Glycoside hydrolase, superfamily)
	Csa1G612870	nonsynonymous	Chr1	23931881	A	G	Unknown protein
	Csa1G612870	nonsynonymous	Chr1	23931908	G	A	Unknown protein
	Csa1G612870	nonsynonymous	Chr1	23931939	A	G	Unknown protein
	Csa1G612870	nonsynonymous	Chr1	23931942	A	G	Unknown protein
	Csa1G613550	nonsynonymous	Chr1	24100723	T	A	Pentatricopeptide repeat-containing protein; contains IPR002885 (Pentatricopeptide repeat)
	Csa1G613550	nonsynonymous	Chr1	24101178	T	C	Pentatricopeptide repeat-containing protein; contains IPR002885 (Pentatricopeptide repeat)
	Csa1G613550	nonsynonymous	Chr1	24101193	C	T	Pentatricopeptide repeat-containing protein; contains IPR002885 (Pentatricopeptide repeat)
	Csa1G613550	nonsynonymous	Chr1	24101766	C	T	Pentatricopeptide repeat-containing protein; contains IPR002885 (Pentatricopeptide repeat)
	Csa1G613580	nonsynonymous	Chr1	24113198	T	C	Nuclear transcription factor Y subunit A-1, putative; contains IPR001289 (CCAAT-binding transcription factor, subunit B)
	Csa1G613600	nonsynonymous	Chr1	24150224	A	T	Chaperonin-like RbcX protein; contains IPR003435 (Chaperonin-like RbcX)
	Csa1G613610	nonsynonymous	Chr1	24163911	C	T	Armadillo repeat-containing protein; contains IPR016024 (Armadillo-type fold)
	Csa1G613610	nonsynonymous	Chr1	24164928	T	A	Armadillo repeat-containing protein; contains IPR016024 (Armadillo-type fold)
	Csa1G613610	nonsynonymous	Chr1	24166049	T	C	Armadillo repeat-containing protein; contains IPR016024 (Armadillo-type fold)
	Csa1G614130	nonsynonymous	Chr1	24194234	A	C	Sulfite reductase [NADPH] hemoprotein beta-component; contains IPR011787 (Sulphite reductase, ferredoxin dependent)
	Csa1G614650	nonsynonymous	Chr1	24215769	G	T	Phospholipase A1; contains IPR002921 (Lipase, class 3)
	Csa1G614650	nonsynonymous	Chr1	24215809	G	A	Phospholipase A1; contains IPR002921 (Lipase, class 3)
	Csa1G615150	nonsynonymous	Chr1	24231484	T	C	Transferase, transferring glycosyl groups, putative; contains IPR006740 (Protein of unknown function DUF604)
	Csa1G615190	nonsynonymous	Chr1	24285410	C	A	Set1/Ash2 histone methyltransferase complex subunit ASH2; contains IPR001870 (B30.2/SPRY domain), IPR008985 (Concanavalin A-like lectin/glucanases superfamily)
	Csa1G615210	nonsynonymous	Chr1	24296467	T	G	Putative exosome complex exonuclease; contains IPR015847 (Exoribonuclease, phosphorolytic domain 2), IPR020568 (Ribosomal protein S5 domain 2-type fold), IPR027408 (PNPase/RNase PH domain)
	Csa1G615210	nonsynonymous	Chr1	24296468	C	T	Putative exosome complex exonuclease; contains IPR015847 (Exoribonuclease, phosphorolytic domain 2), IPR020568 (Ribosomal protein S5 domain 2-type fold), IPR027408 (PNPase/RNase PH domain)
	Csa1G616350	nonsynonymous	Chr1	24470066	G	C	Unknown protein
	Csa1G616850	nonsynonymous	Chr1	24475333	T	G	Pseudouridine-5'-phosphate glycosidase; contains IPR007342 (Pseudouridine-5'-phosphate glycosidase), IPR022830 (Indigoidine synthase A-like)
	Csa1G616850	nonsynonymous	Chr1	24480504	T	C	Pseudouridine-5'-phosphate glycosidase; contains IPR007342 (Pseudouridine-5'-phosphate glycosidase), IPR022830 (Indigoidine synthase A-like)
	Csa1G616860	nonsynonymous	Chr1	24487080	A	G	NAD dependent epimerase/dehydratase family protein, expressed; contains IPR016040 (NAD(P)-binding domain)
	Csa1G616860	nonsynonymous	Chr1	24487109	A	T	NAD dependent epimerase/dehydratase family protein, expressed; contains IPR016040 (NAD(P)-binding domain)
	Csa1G616870	nonsynonymous	Chr1	24491953	G	C	Phycoerythrobilin:ferredoxin oxidoreductase; contains IPR009249 (Ferredoxin-dependent bilin reductase)
	Csa1G617380	nonsynonymous	Chr1	24518334	C	A	F-box family protein; contains IPR001810 (F-box domain, cyclin-like)
	Csa1G627410	nonsynonymous	Chr1	24618100	T	C	Mitochondria fission 1 protein; contains IPR016543 (Tetratricopeptide repeat 11 Fission 1 protein)
	Csa1G627410	nonsynonymous	Chr1	24618112	G	T	Mitochondria fission 1 protein; contains IPR016543 (Tetratricopeptide repeat 11 Fission 1 protein)
	Csa1G627420	nonsynonymous	Chr1	24624091	A	C	Annexin, putative; contains IPR001464 (Annexin)
	Csa1G627430	nonsynonymous	Chr1	24626883	G	A	Integrator complex subunit-like protein; contains IPR009091 (Regulator of chromosome condensation 1/beta-lactamase-inhibitor protein II), IPR019333 (Integrator complex subunit 3)
	Csa1G627430	nonsynonymous	Chr1	24626931	G	C	Integrator complex subunit-like protein; contains IPR009091 (Regulator of chromosome condensation 1/beta-lactamase-inhibitor protein II), IPR019333 (Integrator complex subunit 3)
	Csa1G627430	nonsynonymous	Chr1	24626945	C	A	Integrator complex subunit-like protein; contains IPR009091 (Regulator of chromosome condensation 1/beta-lactamase-inhibitor protein II), IPR019333 (Integrator complex subunit 3)
	Csa1G627430	nonsynonymous	Chr1	24627187	A	G	Integrator complex subunit-like protein; contains IPR009091 (Regulator of chromosome condensation 1/beta-lactamase-inhibitor protein II), IPR019333 (Integrator complex subunit 3)
	Csa1G627430	nonsynonymous	Chr1	24627299	T	C	Integrator complex subunit-like protein; contains IPR009091 (Regulator of chromosome condensation 1/beta-lactamase-inhibitor protein II), IPR019333 (Integrator complex subunit 3)
	Csa1G627430	nonsynonymous	Chr1	24628015	T	A	Integrator complex subunit-like protein; contains IPR009091 (Regulator of chromosome condensation 1/beta-lactamase-inhibitor protein II), IPR019333 (Integrator complex subunit 3)
	Csa1G627430	nonsynonymous	Chr1	24631614	T	C	Integrator complex subunit-like protein; contains IPR009091 (Regulator of chromosome condensation 1/beta-lactamase-inhibitor protein II), IPR019333 (Integrator complex subunit 3)
	Csa1G627430	nonsynonymous	Chr1	24632228	C	A	Integrator complex subunit-like protein; contains IPR009091 (Regulator of chromosome condensation 1/beta-lactamase-inhibitor protein II), IPR019333 (Integrator complex subunit 3)
	Csa1G627430	nonsynonymous	Chr1	24632510	T	C	Integrator complex subunit-like protein; contains IPR009091 (Regulator of chromosome condensation 1/beta-lactamase-inhibitor protein II), IPR019333 (Integrator complex subunit 3)
	Csa1G627430	nonsynonymous	Chr1	24632792	T	C	Integrator complex subunit-like protein; contains IPR009091 (Regulator of chromosome condensation 1/beta-lactamase-inhibitor protein II), IPR019333 (Integrator complex subunit 3)
	Csa1G627430	nonsynonymous	Chr1	24632866	A	G	Integrator complex subunit-like protein; contains IPR009091 (Regulator of chromosome condensation 1/beta-lactamase-inhibitor protein II), IPR019333 (Integrator complex subunit 3)
	Csa1G627430	nonsynonymous	Chr1	24633067	A	T	Integrator complex subunit-like protein; contains IPR009091 (Regulator of chromosome condensation 1/beta-lactamase-inhibitor protein II), IPR019333 (Integrator complex subunit 3)
	Csa1G627430	nonsynonymous	Chr1	24634127	T	C	Integrator complex subunit-like protein; contains IPR009091 (Regulator of chromosome condensation 1/beta-lactamase-inhibitor protein II), IPR019333 (Integrator complex subunit 3)
	Csa1G627435	nonsynonymous	Chr1	24653201	G	A	#N/A
	Csa1G627450	stopgain	Chr1	24669693	G	A	Unknown protein
	Csa1G629030	nonsynonymous	Chr1	24826927	G	C	Unknown protein
	Csa1G629030	nonsynonymous	Chr1	24827022	C	T	Unknown protein
	Csa1G629040	nonsynonymous	Chr1	24832927	C	A	Unknown protein
	Csa1G629050	nonsynonymous	Chr1	24854392	C	G	Phosphoesterase family protein; contains IPR007312 (Phosphoesterase), IPR017850 (Alkaline-phosphatase-like, core domain)
	Csa1G629050	nonsynonymous	Chr1	24854541	T	C	Phosphoesterase family protein; contains IPR007312 (Phosphoesterase), IPR017850 (Alkaline-phosphatase-like, core domain)
	Csa1G629050	nonsynonymous	Chr1	24855416	T	C	Phosphoesterase family protein; contains IPR007312 (Phosphoesterase), IPR017850 (Alkaline-phosphatase-like, core domain)
	Csa1G629070	nonsynonymous	Chr1	24868621	C	T	Telomerase-binding protein EST1A; contains IPR011990 (Tetratricopeptide-like helical), IPR018834 (DNA/RNA-binding domain, Est1-type), IPR019458 (Telomerase activating protein Est1)
	Csa1G629070	nonsynonymous	Chr1	24868626	A	T	Telomerase-binding protein EST1A; contains IPR011990 (Tetratricopeptide-like helical), IPR018834 (DNA/RNA-binding domain, Est1-type), IPR019458 (Telomerase activating protein Est1)
	Csa1G629190	nonsynonymous	Chr1	24982856	T	C	Ribosomal protein; contains IPR002143 (Ribosomal protein L1), IPR023674 (Ribosomal protein L1, superfamily)
	Csa1G629700	nonsynonymous	Chr1	25002809	G	T	Transposon protein, putative, CACTA, En/Spm sub-class, expressed; contains IPR024752 (Myb/SANT-like domain)
	Csa1G629700	stopgain	Chr1	25002810	G	T	Transposon protein, putative, CACTA, En/Spm sub-class, expressed; contains IPR024752 (Myb/SANT-like domain)
	Csa1G629700	nonsynonymous	Chr1	25003003	A	T	Transposon protein, putative, CACTA, En/Spm sub-class, expressed; contains IPR024752 (Myb/SANT-like domain)
	Csa1G629700	nonsynonymous	Chr1	25003323	C	T	Transposon protein, putative, CACTA, En/Spm sub-class, expressed; contains IPR024752 (Myb/SANT-like domain)
	Csa1G629700	nonsynonymous	Chr1	25003325	A	G	Transposon protein, putative, CACTA, En/Spm sub-class, expressed; contains IPR024752 (Myb/SANT-like domain)
	Csa1G629710	nonsynonymous	Chr1	25004976	A	T	Putative uncharacterized protein At4g02550/T10P11_16; contains IPR024752 (Myb/SANT-like domain)
	Csa1G629710	nonsynonymous	Chr1	25005044	A	T	Putative uncharacterized protein At4g02550/T10P11_16; contains IPR024752 (Myb/SANT-like domain)
	Csa1G629710	nonsynonymous	Chr1	25005083	A	C	Putative uncharacterized protein At4g02550/T10P11_16; contains IPR024752 (Myb/SANT-like domain)
	Csa1G629710	nonsynonymous	Chr1	25005097	G	C	Putative uncharacterized protein At4g02550/T10P11_16; contains IPR024752 (Myb/SANT-like domain)
	Csa1G629710	nonsynonymous	Chr1	25005708	A	G	Putative uncharacterized protein At4g02550/T10P11_16; contains IPR024752 (Myb/SANT-like domain)
	Csa1G629720	nonsynonymous	Chr1	25006762	A	G	Unknown protein
	Csa1G629760	nonsynonymous	Chr1	25043838	C	T	Rickettsia 17 kDa surface antigen family protein
	Csa1G629770	nonsynonymous	Chr1	25051089	T	A	Calmodulin binding protein
	Csa1G629780	nonsynonymous	Chr1	25058001	C	T	Calmodulin binding protein
	Csa1G629780	nonsynonymous	Chr1	25058006	T	C	Calmodulin binding protein
	Csa1G629780	nonsynonymous	Chr1	25058270	C	T	Calmodulin binding protein
	Csa1G630290	nonsynonymous	Chr1	25106890	C	T	Arginine/serine-rich splicing factor; contains IPR012677 (Nucleotide-binding, alpha-beta plait)
	Csa1G630850	nonsynonymous	Chr1	25183564	T	C	Aluminum-activated malate transporter; contains IPR020966 (Aluminum-activated malate transporter)
	Csa1G630860	nonsynonymous	Chr1	25190677	C	T	Aluminum-activated malate transporter; contains IPR020966 (Aluminum-activated malate transporter)
	Csa1G638460	nonsynonymous	Chr1	25523339	G	A	Serine/threonine-protein phosphatase; contains IPR015915 (Kelch-type beta propeller)
	Csa1G638470	nonsynonymous	Chr1	25525930	G	C	Unknown protein
	Csa1G638470	nonsynonymous	Chr1	25525993	G	A	Unknown protein
	Csa1G638480	nonsynonymous	Chr1	25526951	C	T	Unknown protein
	Csa1G638490	nonsynonymous	Chr1	25528579	A	G	Unknown protein
	Csa1G638510	nonsynonymous	Chr1	25538057	T	A	Putative uncharacterized protein OJ1206_C08.9; contains IPR007658 (Protein of unknown function DUF594), IPR025315 (Domain of unknown function DUF4220)
	Csa1G638510	nonsynonymous	Chr1	25538211	A	G	Putative uncharacterized protein OJ1206_C08.9; contains IPR007658 (Protein of unknown function DUF594), IPR025315 (Domain of unknown function DUF4220)
	Csa1G638510	nonsynonymous	Chr1	25538538	T	C	Putative uncharacterized protein OJ1206_C08.9; contains IPR007658 (Protein of unknown function DUF594), IPR025315 (Domain of unknown function DUF4220)
	Csa1G639010	stoploss	Chr1	25541992	T	G	Unknown protein
	Csa1G639010	nonsynonymous	Chr1	25542630	A	G	Unknown protein
	Csa1G639010	nonsynonymous	Chr1	25542744	T	A	Unknown protein
	Csa1G639510	nonsynonymous	Chr1	25550761	A	G	Core-2/I-branching beta-1,6-N-acetylglucosaminyltransferase family protein; contains IPR003406 (Glycosyl transferase, family 14)
	Csa1G641020	nonsynonymous	Chr1	25574172	A	T	Choline monooxygenase, putative; contains IPR001663 (Aromatic-ring-hydroxylating dioxygenase, alpha subunit), IPR015879 (Aromatic-ring-hydroxylating dioxygenase, alpha subunit, C-terminal domain)
	Csa1G641020	nonsynonymous	Chr1	25574173	T	A	Choline monooxygenase, putative; contains IPR001663 (Aromatic-ring-hydroxylating dioxygenase, alpha subunit), IPR015879 (Aromatic-ring-hydroxylating dioxygenase, alpha subunit, C-terminal domain)
	Csa1G641020	nonsynonymous	Chr1	25574622	C	T	Choline monooxygenase, putative; contains IPR001663 (Aromatic-ring-hydroxylating dioxygenase, alpha subunit), IPR015879 (Aromatic-ring-hydroxylating dioxygenase, alpha subunit, C-terminal domain)
	Csa1G641020	nonsynonymous	Chr1	25576344	G	A	Choline monooxygenase, putative; contains IPR001663 (Aromatic-ring-hydroxylating dioxygenase, alpha subunit), IPR015879 (Aromatic-ring-hydroxylating dioxygenase, alpha subunit, C-terminal domain)
	Csa1G641030	nonsynonymous	Chr1	25583649	G	A	Unknown protein
	Csa1G641030	nonsynonymous	Chr1	25583703	G	A	Unknown protein
	Csa1G641040	nonsynonymous	Chr1	25584359	T	G	Phosphatidylglycerol/phosphatidylinositol transfer protein, putative; contains IPR014756 (Immunoglobulin E-set)
	Csa1G642550	nonsynonymous	Chr1	25618520	T	C	Jasmonate-induced protein
	Csa1G642550	nonsynonymous	Chr1	25618541	C	G	Jasmonate-induced protein
	Csa1G642550	nonsynonymous	Chr1	25618615	C	T	Jasmonate-induced protein
	Csa1G642550	nonsynonymous	Chr1	25618957	T	A	Jasmonate-induced protein
	Csa1G643050	nonsynonymous	Chr1	25633551	T	C	Beta-galactosidase; contains IPR000922 (D-galactoside/L-rhamnose binding SUEL lectin domain), IPR001944 (Glycoside hydrolase, family 35), IPR017853 (Glycoside hydrolase, superfamily)
	Csa1G643050	nonsynonymous	Chr1	25634071	G	A	Beta-galactosidase; contains IPR000922 (D-galactoside/L-rhamnose binding SUEL lectin domain), IPR001944 (Glycoside hydrolase, family 35), IPR017853 (Glycoside hydrolase, superfamily)
	Csa1G643050	nonsynonymous	Chr1	25634201	A	G	Beta-galactosidase; contains IPR000922 (D-galactoside/L-rhamnose binding SUEL lectin domain), IPR001944 (Glycoside hydrolase, family 35), IPR017853 (Glycoside hydrolase, superfamily)
	Csa1G643050	nonsynonymous	Chr1	25635298	G	A	Beta-galactosidase; contains IPR000922 (D-galactoside/L-rhamnose binding SUEL lectin domain), IPR001944 (Glycoside hydrolase, family 35), IPR017853 (Glycoside hydrolase, superfamily)
	Csa1G648050	nonsynonymous	Chr1	25650467	G	A	Microtubule-associated protein TORTIFOLIA1, putative; contains IPR016024 (Armadillo-type fold)
	Csa1G649550	nonsynonymous	Chr1	25666000	A	G	Cytochrome P450; contains IPR001128 (Cytochrome P450)
	Csa1G649550	nonsynonymous	Chr1	25666008	G	T	Cytochrome P450; contains IPR001128 (Cytochrome P450)
	Csa1G649800	nonsynonymous	Chr1	25667437	G	C	#N/A
	Csa1G649800	nonsynonymous	Chr1	25667450	C	A	#N/A
	Csa1G649800	nonsynonymous	Chr1	25667477	A	G	#N/A
	Csa1G649800	nonsynonymous	Chr1	25667609	T	C	#N/A
	Csa1G649800	nonsynonymous	Chr1	25667682	T	A	#N/A
	Csa1G649550	nonsynonymous	Chr1	25668107	C	T	Cytochrome P450; contains IPR001128 (Cytochrome P450)
	Csa1G650050	nonsynonymous	Chr1	25680522	T	G	Pentatricopeptide repeat-containing protein; contains IPR002885 (Pentatricopeptide repeat), IPR011990 (Tetratricopeptide-like helical)
	Csa1G650630	nonsynonymous	Chr1	25757105	A	C	Phytase
	Csa1G651140	nonsynonymous	Chr1	25771921	T	G	Aspartyl protease family protein; contains IPR001461 (Peptidase A1), IPR021109 (Aspartic peptidase)
	Csa1G652290	nonsynonymous	Chr1	25971054	G	C	Inositol 5-phosphatase 4; contains IPR005135 (Endonuclease/exonuclease/phosphatase), IPR015943 (WD40/YVTN repeat-like-containing domain)
	Csa1G654890	nonsynonymous	Chr1	26188915	G	A	Ycf60-like protein
	Csa1G654910	nonsynonymous	Chr1	26215117	C	G	Unknown protein
	Csa1G654910	nonsynonymous	Chr1	26215156	C	T	Unknown protein
	Csa1G654920	nonsynonymous	Chr1	26227039	C	T	Serine carboxypeptidase, putative; contains IPR001563 (Peptidase S10, serine carboxypeptidase)
	Csa1G655920	nonsynonymous	Chr1	26232947	T	A	Putative riboflavin biosynthesis protein ribD; contains IPR004794 (Riboflavin biosynthesis protein RibD), IPR012816 (Conserved hypothetical protein CHP02464), IPR024072 (Dihydrofolate reductase-like domain)
	Csa1G655920	nonsynonymous	Chr1	26235853	G	A	Putative riboflavin biosynthesis protein ribD; contains IPR004794 (Riboflavin biosynthesis protein RibD), IPR012816 (Conserved hypothetical protein CHP02464), IPR024072 (Dihydrofolate reductase-like domain)
	Csa1G656450	nonsynonymous	Chr1	26273165	C	G	T21E18.6 protein
	Csa1G656450	nonsynonymous	Chr1	26273197	T	G	T21E18.6 protein
	Csa1G662780	nonsynonymous	Chr1	26755565	A	G	T6K12.22 protein
	Csa1G662790	nonsynonymous	Chr1	26759361	C	G	Germin-like protein 1; contains IPR001929 (Germin)
	Csa1G666460	nonsynonymous	Chr1	27081010	G	T	Pentatricopeptide repeat-containing protein, putative; contains IPR002885 (Pentatricopeptide repeat), IPR011990 (Tetratricopeptide-like helical)
	Csa1G676602	nonsynonymous	Chr1	27273336	G	C	#N/A
	Csa1G676602	nonsynonymous	Chr1	27273463	C	A	#N/A
	Csa1G676915	nonsynonymous	Chr1	27294862	C	T	#N/A
	Csa1G676915	nonsynonymous	Chr1	27295021	C	T	#N/A
	Csa1G676915	nonsynonymous	Chr1	27295033	T	C	#N/A
	Csa1G676915	nonsynonymous	Chr1	27295081	C	T	#N/A
	Csa1G687630	nonsynonymous	Chr1	27516061	G	C	UDP-glycosyltransferase 1; contains IPR002213 (UDP-glucuronosyl/UDP-glucosyltransferase)
	Csa1G687630	nonsynonymous	Chr1	27517640	A	C	UDP-glycosyltransferase 1; contains IPR002213 (UDP-glucuronosyl/UDP-glucosyltransferase)
	Csa1G687630	nonsynonymous	Chr1	27517908	C	G	UDP-glycosyltransferase 1; contains IPR002213 (UDP-glucuronosyl/UDP-glucosyltransferase)
	Csa1G688130	nonsynonymous	Chr1	27526874	C	T	ATP-dependent RNA helicase; contains IPR001650 (Helicase, C-terminal), IPR012541 (DBP10CT), IPR014001 (Helicase, superfamily 1/2, ATP-binding domain), IPR014014 (RNA helicase, DEAD-box type, Q motif), IPR027417 (P-loop containing nucleoside triphosphate hydrolase)
	Csa1G688630	nonsynonymous	Chr1	27546414	T	C	Unknown protein
	Csa1G688630	nonsynonymous	Chr1	27546423	G	A	Unknown protein
	Csa1G688630	nonsynonymous	Chr1	27549032	G	T	Unknown protein
	Csa1G689640	nonsynonymous	Chr1	27560536	T	C	Polygalacturonase, putative; contains IPR000743 (Glycoside hydrolase, family 28), IPR011050 (Pectin lyase fold/virulence factor)
	Csa1G690140	nonsynonymous	Chr1	27563594	G	T	Pentatricopeptide repeat-containing protein; contains IPR002885 (Pentatricopeptide repeat), IPR011990 (Tetratricopeptide-like helical)
	Csa1G690220	stopgain	Chr1	27669267	G	A	Retrotransposon protein
	Csa1G690220	nonsynonymous	Chr1	27669356	G	A	Retrotransposon protein
	Csa1G690260	nonsynonymous	Chr1	27707788	A	T	Pentatricopeptide repeat protein 79; contains IPR002885 (Pentatricopeptide repeat)
	Csa1G690280	nonsynonymous	Chr1	27714145	C	G	Putative uncharacterized protein sll0102
	Csa1G699560	nonsynonymous	Chr1	28087258	T	C	Ubiquinol oxidase; contains IPR002680 (Alternative oxidase)
	Csa1G699580	nonsynonymous	Chr1	28098713	G	A	Armadillo/beta-catenin repeat family protein; contains IPR016024 (Armadillo-type fold)
	Csa1G699600	nonsynonymous	Chr1	28122813	A	C	Unknown protein
	Csa1G699610	nonsynonymous	Chr1	28124547	T	A	Ubiquinol oxidase; contains IPR002680 (Alternative oxidase)
	Csa1G699610	nonsynonymous	Chr1	28126688	T	A	Ubiquinol oxidase; contains IPR002680 (Alternative oxidase)
	Csa1G701210	nonsynonymous	Chr1	28218387	C	T	Diphosphate/fructose-6-phosphate 1-phosphotransferase; contains IPR000023 (Phosphofructokinase domain), IPR011183 (Pyrophosphate-dependent phosphofructokinase PfpB), IPR022953 (Phosphofructokinase)
	Csa1G701250	nonsynonymous	Chr1	28244502	A	G	Subtilisin-like serine protease; contains IPR015500 (Peptidase S8, subtilisin-related)
	Csa1G701250	nonsynonymous	Chr1	28244508	G	T	Subtilisin-like serine protease; contains IPR015500 (Peptidase S8, subtilisin-related)
	Csa1G701250	nonsynonymous	Chr1	28244568	G	A	Subtilisin-like serine protease; contains IPR015500 (Peptidase S8, subtilisin-related)
	Csa1G701250	nonsynonymous	Chr1	28244569	A	G	Subtilisin-like serine protease; contains IPR015500 (Peptidase S8, subtilisin-related)
	Csa1G701250	nonsynonymous	Chr1	28246901	C	T	Subtilisin-like serine protease; contains IPR015500 (Peptidase S8, subtilisin-related)
	Csa1G701270	nonsynonymous	Chr1	28253470	T	C	Putative growth regulator; contains IPR019378 (GDP-fucose protein O-fucosyltransferase)
	Csa1G701270	nonsynonymous	Chr1	28256976	C	T	Putative growth regulator; contains IPR019378 (GDP-fucose protein O-fucosyltransferase)
	Csa1G701270	nonsynonymous	Chr1	28257415	A	G	Putative growth regulator; contains IPR019378 (GDP-fucose protein O-fucosyltransferase)
	Csa1G701320	nonsynonymous	Chr1	28330443	G	T	Early-responsive to dehydration stress-related protein; contains IPR003864 (Domain of unknown function DUF221)
	Csa1G701320	nonsynonymous	Chr1	28331622	C	G	Early-responsive to dehydration stress-related protein; contains IPR003864 (Domain of unknown function DUF221)
	Csa1G701330	nonsynonymous	Chr1	28340772	T	G	Putative uncharacterized protein OSJNBa0006G10.12
	Csa1G701330	nonsynonymous	Chr1	28341422	G	A	Putative uncharacterized protein OSJNBa0006G10.12
	Csa1G701330	nonsynonymous	Chr1	28341910	T	A	Putative uncharacterized protein OSJNBa0006G10.12
	Csa1G701360	nonsynonymous	Chr1	28362851	G	A	Unknown protein
	Csa1G701360	nonsynonymous	Chr1	28362877	G	A	Unknown protein
	Csa1G701360	stopgain	Chr1	28362891	T	A	Unknown protein
	Csa1G701360	nonsynonymous	Chr1	28362911	G	A	Unknown protein
	Csa1G701360	nonsynonymous	Chr1	28363092	C	T	Unknown protein
	Csa1G701360	nonsynonymous	Chr1	28363466	C	T	Unknown protein
	Csa1G701360	nonsynonymous	Chr1	28363821	G	A	Unknown protein
	Csa1G701360	nonsynonymous	Chr1	28363832	A	G	Unknown protein
	Csa1G701360	nonsynonymous	Chr1	28364607	C	T	Unknown protein
	Csa1G701370	nonsynonymous	Chr1	28366343	A	G	Unknown protein
	Csa1G701370	nonsynonymous	Chr1	28366506	C	T	Unknown protein
	Csa1G701370	nonsynonymous	Chr1	28366734	C	A	Unknown protein
	Csa1G701370	nonsynonymous	Chr1	28366736	T	C	Unknown protein
	Csa1G701370	nonsynonymous	Chr1	28366759	G	T	Unknown protein
	Csa1G701370	nonsynonymous	Chr1	28366789	G	A	Unknown protein
	Csa1G701370	nonsynonymous	Chr1	28366829	A	T	Unknown protein
	Csa1G701390	nonsynonymous	Chr1	28373507	G	C	Sulfiredoxin protein; contains IPR016692 (Sulfiredoxin)
	Csa1G701390	nonsynonymous	Chr1	28375535	A	G	Sulfiredoxin protein; contains IPR016692 (Sulfiredoxin)
	Csa1G701890	nonsynonymous	Chr1	28380138	G	A	Nck-associated protein 1; contains IPR019137 (Nck-associated protein 1)
	Csa1G701890	nonsynonymous	Chr1	28380270	G	T	Nck-associated protein 1; contains IPR019137 (Nck-associated protein 1)
	Csa1G701940	nonsynonymous	Chr1	28461277	T	C	Proteasome subunit alpha type; contains IPR000426 (Proteasome, alpha-subunit, N-terminal domain), IPR001353 (Proteasome, subunit alpha/beta)
	Csa1G701950	nonsynonymous	Chr1	28469870	T	G	DCD (Development and Cell Death) domain protein; contains IPR013989 (Development/cell death domain)
	Csa1G701950	nonsynonymous	Chr1	28470186	G	A	DCD (Development and Cell Death) domain protein; contains IPR013989 (Development/cell death domain)
	Csa1G701950	nonsynonymous	Chr1	28470196	T	C	DCD (Development and Cell Death) domain protein; contains IPR013989 (Development/cell death domain)
	Csa1G701950	nonsynonymous	Chr1	28470538	A	G	DCD (Development and Cell Death) domain protein; contains IPR013989 (Development/cell death domain)
	Csa1G701950	nonsynonymous	Chr1	28470642	G	A	DCD (Development and Cell Death) domain protein; contains IPR013989 (Development/cell death domain)
	Csa1G701950	nonsynonymous	Chr1	28470708	G	A	DCD (Development and Cell Death) domain protein; contains IPR013989 (Development/cell death domain)
	Csa1G701950	nonsynonymous	Chr1	28470925	T	A	DCD (Development and Cell Death) domain protein; contains IPR013989 (Development/cell death domain)
	Csa1G701950	nonsynonymous	Chr1	28471156	C	G	DCD (Development and Cell Death) domain protein; contains IPR013989 (Development/cell death domain)
	Csa1G701950	nonsynonymous	Chr1	28471217	A	C	DCD (Development and Cell Death) domain protein; contains IPR013989 (Development/cell death domain)
	Csa1G701950	nonsynonymous	Chr1	28471644	G	A	DCD (Development and Cell Death) domain protein; contains IPR013989 (Development/cell death domain)
	Csa1G701950	stopgain	Chr1	28471659	A	T	DCD (Development and Cell Death) domain protein; contains IPR013989 (Development/cell death domain)
	Csa1G701970	nonsynonymous	Chr1	28483792	A	G	Mediator of RNA polymerase II transcription subunit; contains IPR009332 (Mediator complex, subunit Med22)
	Csa1G701990	nonsynonymous	Chr1	28496358	A	G	Glutathione transferase, putative; contains IPR010987 (Glutathione S-transferase, C-terminal-like), IPR016639 (Glutathione S-transferase (GST))
	Csa1G702000	nonsynonymous	Chr1	28503647	C	T	Putative uncharacterized protein OJ1092_A07.117
	Csa1G702010	nonsynonymous	Chr1	28512181	C	T	Unknown protein
	Csa1G702040	nonsynonymous	Chr1	28539582	T	C	Lecithin:cholesterol acyltransferase family protein; contains IPR003386 (Lecithin:cholesterol/phospholipid:diacylglycerol acyltransferase)
	Csa1G703050	nonsynonymous	Chr1	28562590	A	C	Unknown protein
	Csa1G703070	nonsynonymous	Chr1	28584728	G	C	F-box protein PP2-B1; contains IPR025886 (Phloem protein 2-like)
	Csa1G704590	nonsynonymous	Chr1	28655181	C	G	Aspartic proteinase nepenthesin-2; contains IPR001461 (Peptidase A1), IPR021109 (Aspartic peptidase)
	Csa1G704840	nonsynonymous	Chr1	28663072	A	T	#N/A
	Csa1G707640	nonsynonymous	Chr1	28834442	T	C	Peptidyl-prolyl cis-trans isomerase; contains IPR001179 (Peptidyl-prolyl cis-trans isomerase, FKBP-type, domain), IPR023566 (Peptidyl-prolyl cis-trans isomerase, FKBP-type)
	Csa1G707650	nonsynonymous	Chr1	28856677	T	C	Zinc finger protein ZPR1; contains IPR004457 (Zinc finger, ZPR1-type)
	Csa1G707660	nonsynonymous	Chr1	28872881	T	C	Exocyst complex component 84B; contains IPR016159 (Cullin repeat-like-containing domain)

## Sheet: Table S4
Table S4 The sequences analysis of 15 nonsynonymous mutation genes in the overlapping region (DFF1.1) by the resequencing data of nine cucumber varieties.
Gene ID	Position	Variant amino acid
		9930	CC3	CCMC	Cuiyu8	Erzaozi	L8	SWCC8	SWCC20	SWCC23
Csa1G597180	22684737	Ala	-	Val	Val	Val	Val	-	Val	-
Csa1G597180	22684758	Arg	-	-	-	-	-	-	Leu	-
Csa1G597180	22684878	Met	Thr	-	Thr	Thr	Thr	Thr	Thr	Thr
Csa1G597180	22684999	Ile	-	Val	-	-	-	-	-	-
Csa1G597180	22685085	Ser	Tyr	Tyr	Tyr	Tyr	Tyr	-	Tyr	Tyr
Csa1G597180	22685106	His	-	-	-	-	-	Arg	-	Arg
Csa1G597180	22685118	Asn	Thr	Thr	Thr	Thr	Thr	Thr	Thr	Thr
Csa1G597180	22685187	Ser	Asn	-	Asn	Asn	Asn	Asn	Asn	Asn
Csa1G597180	22685209	His	-	-	-	Asp	-	-	-	-
Csa1G597180	22685257	Ser	-	-	-	-	-	-	-	Ala
Csa1G597180	22685364	Asn	-	-	-	-	-	Ser	Ser	Ser
Csa1G597760	22763338	His	-	-	-	Gln	-	Gln	Gln	Gln
Csa1G597760	22769179	Asp	Gly	Gly	Gly	Gly	Gly	Gly	Gly	Gly
Csa1G597760	22769180	Asp	Tyr	-	-	-	-	-	-	-
Csa1G597760	22769194	Lys	Arg	-	-	-	-	-	-	-
Csa1G597760	22769228	Glu	Lys	-	Lys	Lys	Lys	Lys	Lys	-
Csa1G597760	22771696	Ile	-	-	-	Val	-	Val	Val	Val
Csa1G597770	22774208	Val	-	-	-	Gly	-	Gly	Gly	Gly
Csa1G597790	22787354	Ile	-	-	Met	Met	-	Met	Met	Met
Csa1G597790	22787510	Lys	-	-	Asn	Asn	-	Asn	Asn	Asn
Csa1G597790	22787533	Ile	-	-	Leu	Leu	-	Leu	Leu	Leu
Csa1G597790	22790423	Asn	-	-	-	Ile	-	Ile	Ile	Ile
Csa1G597790	22790427	Thr	-	-	-	Ala	-	Ala	Ala	Ala
Csa1G598340	22856026	Ser	-	-	-	-	-	Thr	-	Thr
Csa1G598350	22856026	Ser	-	-	-	-	-	Ile	-	Ile
Csa1G598850	22864752	Met	-	-	-	-	-	Leu	-	Leu
Csa1G600970	23328183	Gly	-	-	-	-	-	Asp	-	Asp
Csa1G600970	23329133	Gln	His	-	His	His	His	His	His	His
Csa1G600970	23329150	Glu	Lys	-	Lys	Lys	Lys	Lys	Lys	Lys
Csa1G602030	23433203	Ser	-	-	-	Ala	-	Ala	Ala	Ala
Csa1G605740	23778455	Asn	-	-	-	-	-	Asp	Asp	Asp
Csa1G611280	23832768	Gly	-	-	-	-	-	Arg	Arg	Arg
Csa1G611280	23833958	Ala	-	-	-	-	-	Ser	Ser	Ser
Csa1G612860	23928010	Val	-	-	-	-	-	Ile	Ile	Ile
Csa1G612860	23928013	Asp	-	-	-	-	-	Asn	Asn	Asn
Csa1G612860	23928767	Asp	-	-	-	-	-	Ala	Ala	Ala
Csa1G612860	23928876	Thr	Ile	Ile	Ile	Ile	Ile	-	Ile	Ile
Csa1G612860	23929271	Leu	Ile	Ile	Ile	Ile	Ile	Ile	Ile	Ile
Csa1G612860	23929602	Glu	-	-	-	-	-	Gln	Gln	Gln
Csa1G612860	23929982	Met	-	-	-	-	-	Leu	Leu	Leu
Csa1G612860	23929983	Met	-	-	-	-	-	Lys	Lys	Lys
Csa1G613550	24100723	Arg	-	-	-	-	-	Ser	Ser	Ser
Csa1G613550	24100731	Pro	-	-	-	-	-	Ser	Ser	Ser
Csa1G613550	24100737	Thr	-	-	-	-	-	Ser	Ser	Ser
Csa1G613550	24101178	Ile	-	-	-	-	-	Val	Val	Val
Csa1G613550	24101193	Val	-	-	-	-	-	Ile	Ile	Ile
Csa1G613550	24101300	Ile	-	-	-	-	-	Thr	Thr	Thr
Csa1G613550	24101766	Ala	-	-	-	-	-	Thr	Thr	Thr
Csa1G613580	24113198	Asp	-	-	-	-	-	Gly	Gly	Gly
Csa1G613600	24150224	Met	-	-	-	-	Leu	Leu	Leu	Leu

## Sheet: Table S5
Table S5 The introduction of flowering characteristics of nine cucumber varieties.
Varieties	DFF in spring (d)	DFF in fall (d)	Photoperiod sensitivity	Origin	Ecotype
CC3	47	33	insensitive	East-Asian	North China type cucumber
CCMC	47	38	insensitive	East-Asian
9930	45	32	insensitive	East-Asian
Cuiyu8	44	36	insensitive	East-Asian	South China type cucumber
L8	43	31	insensitive	East-Asian
Erzaozi	41	30	insensitive	East-Asian
SWCC8	88	70	sensitive	Yunnan Province, China	Southwest China type cucumber (mainly XIS cucumber)
SWCC20	89	73	sensitive	Yunnan Province, China
SWCC23	98	70	sensitive	Yunnan Province, China
Note: DFF, the days to first flowering.

## Sheet: Table S6
Table S6 Summary of transcriptome sequencing data.
Samples	Raw Reads	Clean Reads (Clean/Raw)	Total Mapped (Mapped/Clean)	Perfect Match (Perfect/Clean)	<=2bp Mismatch (Mismatch/Clean)	Unique Match (Unique/Clean)	Multi-position Match (Multi/Clean)	Unmapped Reads (Unmapped/Clean)
IP-1	59948816	57955842	37757326	25986472	11660681	37460790	296536	20198516
		-0.9668	-0.6515	-0.4484	-0.2012	-0.6464	-0.0051	-0.3485
IP-2	59948596	57979980	38947188	27158579	11680488	38666186	281002	19032792
		-0.9672	-0.6717	-0.4684	-0.2015	-0.6669	-0.0048	-0.3283
IP-3	59948932	57941044	38933854	26747137	12075519	38565211	368643	19007190
		-0.9665	-0.672	-0.4616	-0.2084	-0.6656	-0.0064	-0.328
SD1-1	58283690	56441510	37637481	26432768	11099603	37302415	335066	18804029
		-0.9684	-0.6668	-0.4683	-0.1967	-0.6609	-0.0059	-0.3332
SD1-2	58283594	56294542	37353002	25848267	11398649	37016105	336897	18941540
		-0.9659	-0.6635	-0.4592	-0.2025	-0.6575	-0.006	-0.3365
SD1-3	56618542	54783830	36700554	25523857	11075740	36379868	320686	18083276
		-0.9676	-0.6699	-0.4659	-0.2022	-0.6641	-0.0059	-0.3301
SD2-1	59273440	56147976	35536547	23379280	12017556	35218082	318465	20611429
		-0.9473	-0.6329	-0.4164	-0.214	-0.6272	-0.0057	-0.3671
SD2-2	57627476	54594182	33950043	23510287	10319283	33646507	303536	20644139
		-0.9474	-0.6219	-0.4306	-0.189	-0.6163	-0.0056	-0.3781
SD2-3	58124836	55092060	33773389	22088688	11546900	33484332	289057	21318671
		-0.9478	-0.613	-0.4009	-0.2096	-0.6078	-0.0052	-0.387
ED1-1	56619160	54617102	36224888	25244794	10879185	35922631	302257	18392214
		-0.9646	-0.6633	-0.4622	-0.1992	-0.6577	-0.0055	-0.3367
ED1-2	58283954	55887736	37059210	25570810	11369785	36718823	340387	18828526
		-0.9589	-0.6631	-0.4575	-0.2034	-0.657	-0.0061	-0.3369
ED1-3	58283694	56120962	37382716	26078425	11191056	37070705	312011	18738246
		-0.9629	-0.6661	-0.4647	-0.1994	-0.6606	-0.0056	-0.3339
ED2-1	60920158	57557048	36559951	24373730	12043072	36219239	340712	20997097
		-0.9448	-0.6352	-0.4235	-0.2092	-0.6293	-0.0059	-0.3648
ED2-2	59273560	55763094	34897510	23331512	11421357	34577045	320465	20865584
		-0.9408	-0.6258	-0.4184	-0.2048	-0.6201	-0.0057	-0.3742
ED2-3	60919908	57691474	36751255	24316406	12288420	36402091	349164	20940219
		-0.947	-0.637	-0.4215	-0.213	-0.631	-0.0061	-0.363
ED3-1	60920658	57885536	36616422	25230442	11255347	36284710	331712	21269114
		-0.9502	-0.6326	-0.4359	-0.1944	-0.6268	-0.0057	-0.3674
ED3-2	60921168	57966520	35836009	24875228	10846232	35522176	313833	22130511
		-0.9515	-0.6182	-0.4291	-0.1871	-0.6128	-0.0054	-0.3818
ED3-3	60920766	57818656	36210628	25180196	10914399	35909163	301465	21608028
		-0.9491	-0.6263	-0.4355	-0.1888	-0.6211	-0.0052	-0.3737

## Sheet: Table S7
Table S7 The expression patterns and annotation information of carbohydrate-related DEGs.
Sugar-related KEGG pathway (the number of genes)	ID	IP	SD1	SD2	ED1	ED2	ED3	Annotation
Glycolysis / Gluconeogenesis (13)	Csa1G014400	4.80755	6.98073	12.1748	18.8574	18.8861	13.3085	Enolase, putative; contains IPR000941 (Enolase)
	Csa2G010420	17.0574	12.7179	8.29504	6.88585	8.51879	15.4848	Aldehyde dehydrogenase; contains IPR016161 (Aldehyde/histidinol dehydrogenase)
	Csa3G166210	75.3409	21.8727	15.8048	25.3604	27.9051	34.1012	Acyl-CoA synthetase; contains IPR000873 (AMP-dependent synthetase/ligase), IPR025110 (Domain of unknown function DUF4009)
	Csa3G359130	19.4754	43.6537	120.494	116.928	120.918	76.7231	Pyruvate kinase; contains IPR001697 (Pyruvate kinase)
	Csa3G435010	8.8357	11.356	11.5406	5.72187	8.90686	14.2677	Phosphofructokinase, putative; contains IPR000023 (Phosphofructokinase domain), IPR012004 (Pyrophosphate-dependent phosphofructokinase TP0108), IPR022953 (Phosphofructokinase)
	Csa3G730980	0.613424	3.26945	40.6596	2.58173	15.3559	16.0103	Pyruvate decarboxylase, putative; contains IPR011766 (Thiamine pyrophosphate enzyme, C-terminal TPP-binding), IPR012110 (Thiamine pyrophosphate (TPP)-dependent enzyme)
	Csa4G000560	8.8251	18.6476	46.0834	54.8523	60.0016	33.5609	Pyruvate kinase; contains IPR001697 (Pyruvate kinase)
	Csa4G097630	13.537	6.76975	8.5742	10.4353	14.2033	17.7863	6-phosphofructokinase; contains IPR000023 (Phosphofructokinase domain), IPR012004 (Pyrophosphate-dependent phosphofructokinase TP0108), IPR022953 (Phosphofructokinase)
	Csa5G031450	201.718	160.774	100.361	83.443	62.2999	96.7467	Phosphoglucosamine mutase; contains IPR005841 (Alpha-D-phosphohexomutase superfamily)
	Csa5G212090	0	0.165061	1.72285	1.0863	2.34931	1.43252	Multiple inositol polyphosphate phosphatase 1, putative; contains IPR000560 (Histidine phosphatase superfamily, clade-2)
	Csa6G434340	4.70695	4.85358	7.42314	13.2585	13.18	8.83427	Hexokinase; contains IPR001312 (Hexokinase)
	Csa7G322060	2.26946	1.23341	1.03577	2.06171	2.89179	3.05886	Alcohol dehydrogenase; contains IPR002085 (Alcohol dehydrogenase superfamily, zinc-type), IPR011032 (GroES-like), IPR013149 (Alcohol dehydrogenase, C-terminal), IPR016040 (NAD(P)-binding domain)
	CsaUNG006260	1.05222	1.51416	2.36743	4.91642	4.64688	2.21067	Acetyl-coenzyme A synthetase; contains IPR011904 (Acetate-CoA ligase), IPR024597 (Acyl-CoA synthase, domain of unknown function DUF3448), IPR025110 (Domain of unknown function DUF4009)
Propanoate metabolism (1)	CsaUNG006260	1.05222	1.51416	2.36743	4.91642	4.64688	2.21067	Acetyl-coenzyme A synthetase; contains IPR011904 (Acetate-CoA ligase), IPR024597 (Acyl-CoA synthase, domain of unknown function DUF3448), IPR025110 (Domain of unknown function DUF4009)
Ascorbate and aldarate metabolism (8)	Csa1G062350	4.01049	13.741	38.7059	34.7378	61.3234	41.1447	Laccase-like protein; contains IPR008972 (Cupredoxin)
	Csa1G575130	62.308	17.5603	30.8123	58.477	6.24596	58.465	Inositol oxygenase; contains IPR007828 (Inositol oxygenase)
	Csa1G602530	1.54599	0.793714	6.428	8.66577	9.62196	4.4044	L-ascorbate oxidase; contains IPR017760 (L-ascorbate oxidase, plants)
	Csa1G602540	0.606754	17.8718	392.045	93.1444	262.093	98.1643	Ascorbate oxidase; contains IPR017760 (L-ascorbate oxidase, plants)
	Csa2G010420	17.0574	12.7179	8.29504	6.88585	8.51879	15.4848	Aldehyde dehydrogenase; contains IPR016161 (Aldehyde/histidinol dehydrogenase)
	Csa3G434960	1.08075	2.01593	2.67819	5.37945	4.2229	3.19179	Inositol oxygenase 1; contains IPR007828 (Inositol oxygenase)
	Csa6G500640	21.1273	4.01901	2.49976	0.617511	1.11357	20.0806	Ascorbate oxidase; contains IPR017760 (L-ascorbate oxidase, plants)
	Csa7G043570	3.13361	5.1127	13.2772	12.555	16.9215	6.58636	Laccase-like protein; contains IPR008972 (Cupredoxin)
Citrate cycle (TCA cycle) (1)	Csa7G394650	22.5594	65.6914	78.2759	50.7707	36.5923	31.2514	Malate dehydrogenase; contains IPR001557 (L-lactate/malate dehydrogenase)
Glyoxylate and dicarboxylate metabolism (11)	Csa1G617370	455.926	506.279	194.742	254.39	191.636	322.81	Alanine:glyoxylate aminotransferase; contains IPR015424 (Pyridoxal phosphate-dependent transferase), IPR024169 (Serine-pyruvate aminotransferase/2-aminoethylphosphonate-pyruvate transaminase)
	Csa3G166210	75.3409	21.8727	15.8048	25.3604	27.9051	34.1012	Acyl-CoA synthetase; contains IPR000873 (AMP-dependent synthetase/ligase), IPR025110 (Domain of unknown function DUF4009)
	Csa3G645980	14.8396	15.8728	6.74999	8.72379	6.84944	14.8481	L-lactate dehydrogenase [cytochrome]; contains IPR012133 (Alpha-hydroxy acid dehydrogenase, FMN-dependent), IPR013785 (Aldolase-type TIM barrel)
	Csa5G154230	65.6552	90.888	37.6	22.7565	23.1578	63.9919	2-succinylbenzoate-CoA ligase; contains IPR000873 (AMP-dependent synthetase/ligase), IPR025110 (Domain of unknown function DUF4009)
	Csa5G165890	116.123	53.0578	19.2864	35.2709	21.2309	52.0316	2-succinylbenzoate-CoA ligase; contains IPR000873 (AMP-dependent synthetase/ligase), IPR025110 (Domain of unknown function DUF4009)
	Csa5G598730	422.312	268.833	76.831	134.939	78.3501	138.706	Alanine aminotransferase 2; contains IPR015424 (Pyridoxal phosphate-dependent transferase)
	Csa6G433300	951.157	730.173	200.768	313.106	187.605	353.994	Alanine:glyoxylate aminotransferase; contains IPR015424 (Pyridoxal phosphate-dependent transferase), IPR024169 (Serine-pyruvate aminotransferase/2-aminoethylphosphonate-pyruvate transaminase)
	Csa6G448140	11.87	9.59046	0.7696	5.35433	4.47188	0.494225	Glutamine synthetase; contains IPR008147 (Glutamine synthetase, beta-Grasp), IPR014746 (Glutamine synthetase/guanido kinase, catalytic domain)
	Csa6G448150	55.6839	36.2302	5.5644	39.7206	22.6271	5.05784	Glutamine synthetase; contains IPR008147 (Glutamine synthetase, beta-Grasp), IPR014746 (Glutamine synthetase/guanido kinase, catalytic domain)
	Csa7G394650	22.5594	65.6914	78.2759	50.7707	36.5923	31.2514	Malate dehydrogenase; contains IPR001557 (L-lactate/malate dehydrogenase)
	CsaUNG006260	1.05222	1.51416	2.36743	4.91642	4.64688	2.21067	Acetyl-coenzyme A synthetase; contains IPR011904 (Acetate-CoA ligase), IPR024597 (Acyl-CoA synthase, domain of unknown function DUF3448), IPR025110 (Domain of unknown function DUF4009)
Inositol phosphate metabolism (6)	Csa1G531190	2.27967	3.05809	3.84033	2.95822	5.14077	9.6493	1-phosphatidylinositol-4,5-bisphosphate phosphodiesterase (Phosphoinositide-specific phospholipase c); contains IPR001192 (Phosphoinositide phospholipase C), IPR008973 (C2 calcium/lipid-binding domain, CaLB), IPR011992 (EF-hand-like domain)
	Csa1G575130	62.308	17.5603	30.8123	58.477	6.24596	58.465	Inositol oxygenase; contains IPR007828 (Inositol oxygenase)
	Csa3G434960	1.08075	2.01593	2.67819	5.37945	4.2229	3.19179	Inositol oxygenase 1; contains IPR007828 (Inositol oxygenase)
	Csa4G031000	90.9074	85.9118	27.2541	33.9833	24.8927	57.0904	Inositol-3-phosphate synthase; contains IPR002587 (Myo-inositol-1-phosphate synthase)
	Csa5G212090	0	0.165061	1.72285	1.0863	2.34931	1.43252	Multiple inositol polyphosphate phosphatase 1, putative; contains IPR000560 (Histidine phosphatase superfamily, clade-2)
	Csa7G067440	10.1661	6.26404	25.4007	14.2118	27.6094	22.7539	Inositol-tetrakisphosphate 1-kinase; contains IPR008656 (Inositol-tetrakisphosphate 1-kinase)
Galactose metabolism (8)	Csa1G181330	0.781724	18.2644	6.40654	2.6293	6.85347	5.63918	Galactinol synthase; contains IPR002495 (Glycosyl transferase, family 8)
	Csa3G435010	8.8357	11.356	11.5406	5.72187	8.90686	14.2677	Phosphofructokinase, putative; contains IPR000023 (Phosphofructokinase domain), IPR012004 (Pyrophosphate-dependent phosphofructokinase TP0108), IPR022953 (Phosphofructokinase)
	Csa3G838720	567.771	17.2351	5.13784	19.8329	9.11834	53.3974	Stachyose synthase, putative; contains IPR008811 (Raffinose synthase), IPR013785 (Aldolase-type TIM barrel)
	Csa4G097630	13.537	6.76975	8.5742	10.4353	14.2033	17.7863	6-phosphofructokinase; contains IPR000023 (Phosphofructokinase domain), IPR012004 (Pyrophosphate-dependent phosphofructokinase TP0108), IPR022953 (Phosphofructokinase)
	Csa5G031450	201.718	160.774	100.361	83.443	62.2999	96.7467	Phosphoglucosamine mutase; contains IPR005841 (Alpha-D-phosphohexomutase superfamily)
	Csa5G174590	37.6142	51.0033	19.0868	26.4439	18.3544	22.1621	Acid beta-fructofuranosidase; contains IPR001362 (Glycoside hydrolase, family 32), IPR008985 (Concanavalin A-like lectin/glucanases superfamily), IPR021792 (Beta-fructofuranosidase), IPR023296 (Glycosyl hydrolase, five-bladed beta-propellor domain)
	Csa6G000080	10468.9	40.7565	24.8966	44.448	36.8882	178.615	Galactinol synthase; contains IPR002495 (Glycosyl transferase, family 8)
	Csa6G434340	4.70695	4.85358	7.42314	13.2585	13.18	8.83427	Hexokinase; contains IPR001312 (Hexokinase)
Pyruvate metabolism (7)	Csa2G010420	17.0574	12.7179	8.29504	6.88585	8.51879	15.4848	Aldehyde dehydrogenase; contains IPR016161 (Aldehyde/histidinol dehydrogenase)
	Csa3G076020	9.49993	13.7877	5.29149	2.75637	1.72485	83.443	Lactoylglutathione lyase; contains IPR004360 (Glyoxalase/fosfomycin resistance/dioxygenase domain), IPR004361 (Glyoxalase I), IPR025870 (Glyoxalase-like domain)
	Csa3G166210	75.3409	21.8727	15.8048	25.3604	27.9051	34.1012	Acyl-CoA synthetase; contains IPR000873 (AMP-dependent synthetase/ligase), IPR025110 (Domain of unknown function DUF4009)
	Csa3G359130	19.4754	43.6537	120.494	116.928	120.918	76.7231	Pyruvate kinase; contains IPR001697 (Pyruvate kinase)
	Csa4G000560	8.8251	18.6476	46.0834	54.8523	60.0016	33.5609	Pyruvate kinase; contains IPR001697 (Pyruvate kinase)
	Csa7G394650	22.5594	65.6914	78.2759	50.7707	36.5923	31.2514	Malate dehydrogenase; contains IPR001557 (L-lactate/malate dehydrogenase)
	CsaUNG006260	1.05222	1.51416	2.36743	4.91642	4.64688	2.21067	Acetyl-coenzyme A synthetase; contains IPR011904 (Acetate-CoA ligase), IPR024597 (Acyl-CoA synthase, domain of unknown function DUF3448), IPR025110 (Domain of unknown function DUF4009)
Pentose and glucuronate interconversions (8)	Csa1G049960	377.926	265.12	179.57	98.1243	193.107	131.632	Pectate lyase; contains IPR011050 (Pectin lyase fold/virulence factor), IPR018082 (AmbAllergen)
	Csa3G126810	6.89766	15.2915	36.943	38.2346	63.7178	39.5241	Pectinesterase; contains IPR006501 (Pectinesterase inhibitor), IPR011050 (Pectin lyase fold/virulence factor)
	Csa5G125700	0.0509701	0.822746	1.10618	0.287161	0.39918	0.271732	Pectinesterase; contains IPR006501 (Pectinesterase inhibitor), IPR011050 (Pectin lyase fold/virulence factor)
	Csa5G612810	1.70952	1.50223	7.12175	8.13607	12.2358	3.54595	Pectinesterase; contains IPR006501 (Pectinesterase inhibitor), IPR011050 (Pectin lyase fold/virulence factor)
	Csa5G622520	33.4123	24.1044	11.5212	10.7609	11.2041	26.7927	Pectate lyase-like protein 1; contains IPR011050 (Pectin lyase fold/virulence factor), IPR018082 (AmbAllergen)
	Csa7G343850	48.497	11.6823	2.83714	6.26974	2.61104	8.47789	Pectinesterase; contains IPR006501 (Pectinesterase inhibitor), IPR011050 (Pectin lyase fold/virulence factor)
	Csa7G405820	9.28994	5.71309	7.38249	14.1647	12.2217	11.6622	Pectinesterase; contains IPR006501 (Pectinesterase inhibitor), IPR011050 (Pectin lyase fold/virulence factor)
	Csa7G414390	18.091	5.48993	12.8128	15.7481	37.5424	27.6296	Pectinesterase; contains IPR011050 (Pectin lyase fold/virulence factor)
Amino sugar and nucleotide sugar metabolism (10)	Csa1G267230	66.1768	35.2917	27.1463	18.6488	24.3715	62.3117	Chitinase, putative; contains IPR017853 (Glycoside hydrolase, superfamily)
	Csa1G534750	2.0176	5.15281	3.11621	0.750186	1.36774	15.3042	Chitinase 7; contains IPR016283 (Glycoside hydrolase, family 19), IPR023346 (Lysozyme-like domain)
	Csa2G037230	165.694	208.072	83.546	159.543	141.681	227.411	UDP-glucuronate 5-epimerase, putative; contains IPR001509 (NAD-dependent epimerase/dehydratase), IPR008089 (Nucleotide sugar epimerase)
	Csa2G146400	340.251	194.15	89.9419	132.68	141.933	210.881	Putative UDP-glucose 4-epimerase; contains IPR001509 (NAD-dependent epimerase/dehydratase), IPR008089 (Nucleotide sugar epimerase)
	Csa4G002500	2.27832	25.7053	49.1099	58.6882	54.2279	29.1261	Cellulose synthase-like protein; contains IPR005150 (Cellulose synthase), IPR013083 (Zinc finger, RING/FYVE/PHD-type)
	Csa5G031450	201.718	160.774	100.361	83.443	62.2999	96.7467	Phosphoglucosamine mutase; contains IPR005841 (Alpha-D-phosphohexomutase superfamily)
	Csa5G182060	10.3199	6.58711	6.05383	3.21592	3.99418	7.68625	Putative UDP-glucose 4-epimerase; contains IPR001509 (NAD-dependent epimerase/dehydratase), IPR016040 (NAD(P)-binding domain)
	Csa6G434340	4.70695	4.85358	7.42314	13.2585	13.18	8.83427	Hexokinase; contains IPR001312 (Hexokinase)
	Csa6G507520	1.1562	0.21541	0.513577	0.065928	4.20638	11.3743	Chitinase; contains IPR016283 (Glycoside hydrolase, family 19), IPR023346 (Lysozyme-like domain)
	Csa6G509040	16.9231	16.2669	9.85565	6.18721	6.2654	28.5885	Chitinase; contains IPR016283 (Glycoside hydrolase, family 19), IPR023346 (Lysozyme-like domain)
Fructose and mannose metabolism (4)	Csa3G435010	8.8357	11.356	11.5406	5.72187	8.90686	14.2677	Phosphofructokinase, putative; contains IPR000023 (Phosphofructokinase domain), IPR012004 (Pyrophosphate-dependent phosphofructokinase TP0108), IPR022953 (Phosphofructokinase)
	Csa4G097630	13.537	6.76975	8.5742	10.4353	14.2033	17.7863	6-phosphofructokinase; contains IPR000023 (Phosphofructokinase domain), IPR012004 (Pyrophosphate-dependent phosphofructokinase TP0108), IPR022953 (Phosphofructokinase)
	Csa5G031450	201.718	160.774	100.361	83.443	62.2999	96.7467	Phosphoglucosamine mutase; contains IPR005841 (Alpha-D-phosphohexomutase superfamily)
	Csa6G434340	4.70695	4.85358	7.42314	13.2585	13.18	8.83427	Hexokinase; contains IPR001312 (Hexokinase)
Starch and sucrose metabolism (19)	Csa1G064150	14.3103	13.9605	17.8874	7.70749	12.0747	16.2686	Beta-glucosidase, putative; contains IPR001360 (Glycoside hydrolase, family 1), IPR017853 (Glycoside hydrolase, superfamily)
	Csa2G307340	4.99323	1.82357	2.31394	4.79162	8.07059	6.50698	Trehalose-6-phosphate phosphatase; contains IPR006379 (HAD-superfamily hydrolase, subfamily IIB), IPR023214 (HAD-like domain)
	Csa2G401440	44.4278	2.81103	0.387209	1.12341	0.361626	3.46951	Sucrose-phosphate synthase; contains IPR012819 (Sucrose phosphate synthase, plant)
	Csa3G017020	131.196	64.1849	13.3151	19.5378	10.8863	22.589	Beta-amylase, putative; contains IPR001554 (Glycoside hydrolase, family 14), IPR017853 (Glycoside hydrolase, superfamily)
	Csa3G133950	64.091	377.719	49.7963	39.3285	32.0432	61.5748	Beta-amylase; contains IPR001554 (Glycoside hydrolase, family 14), IPR017853 (Glycoside hydrolase, superfamily)
	Csa3G175690	34.9111	98.3697	52.8632	53.1836	41.5363	95.1782	Trehalose 6-phosphate phosphatase; contains IPR006379 (HAD-superfamily hydrolase, subfamily IIB), IPR023214 (HAD-like domain)
	Csa4G028470	3.27012	8.76568	0.9067	1.04466	0.706899	1.865	Trehalose-6-phosphate phosphatase; contains IPR006379 (HAD-superfamily hydrolase, subfamily IIB), IPR023214 (HAD-like domain)
	Csa4G051530	314.708	351.662	286.659	154.966	212.415	165.905	Endoglucanase; contains IPR001701 (Glycoside hydrolase, family 9), IPR008928 (Six-hairpin glycosidase-like), IPR008965 (Carbohydrate-binding domain)
	Csa4G280410	0.625911	0.628185	2.65895	2.44616	4.80662	1.97239	Glucan endo-1,3-beta-glucosidase; contains IPR000490 (Glycoside hydrolase, family 17), IPR012946 (X8), IPR017853 (Glycoside hydrolase, superfamily)
	Csa4G420150	442.852	418.782	299.846	224.712	199.134	308.873	4-alpha-glucanotransferase; contains IPR003385 (Glycoside hydrolase, family 77), IPR013783 (Immunoglobulin-like fold), IPR013784 (Carbohydrate-binding-like fold), IPR017853 (Glycoside hydrolase, superfamily)
	Csa5G031450	201.718	160.774	100.361	83.443	62.2999	96.7467	Phosphoglucosamine mutase; contains IPR005841 (Alpha-D-phosphohexomutase superfamily)
	Csa5G174590	37.6142	51.0033	19.0868	26.4439	18.3544	22.1621	Acid beta-fructofuranosidase; contains IPR001362 (Glycoside hydrolase, family 32), IPR008985 (Concanavalin A-like lectin/glucanases superfamily), IPR021792 (Beta-fructofuranosidase), IPR023296 (Glycosyl hydrolase, five-bladed beta-propellor domain)
	Csa5G602180	27.374	36.6338	20.3526	18.9743	7.87933	24.2806	Trehalose-6-phosphate synthase, putative; contains IPR001830 (Glycosyl transferase, family 20), IPR006379 (HAD-superfamily hydrolase, subfamily IIB), IPR023214 (HAD-like domain)
	Csa5G612850	0.49605	1.65732	1.83158	0.18832	0.336246	0.400618	Sucrose-phosphatase; contains IPR006379 (HAD-superfamily hydrolase, subfamily IIB), IPR013679 (Sucrose-6-phosphate phosphohydrolase C-terminal), IPR023214 (HAD-like domain)
	Csa6G188010	588.245	240.635	115.944	197.203	156.424	342.228	Phosphorylase; contains IPR000811 (Glycosyl transferase, family 35)
	Csa6G434340	4.70695	4.85358	7.42314	13.2585	13.18	8.83427	Hexokinase; contains IPR001312 (Hexokinase)
	Csa6G500540	3.27262	10.9814	8.22523	5.21646	7.2335	5.5147	Trehalose-6-phosphate phosphatase; contains IPR006379 (HAD-superfamily hydrolase, subfamily IIB), IPR023214 (HAD-like domain)
	Csa7G044880	57.2433	13.3791	2.03033	5.99849	2.41309	11.1473	Beta-amylase; contains IPR001554 (Glycoside hydrolase, family 14), IPR017853 (Glycoside hydrolase, superfamily)
	Csa7G392380	29.0398	12.8358	12.4339	16.3617	18.9724	25.3113	Glycogen debranching enzyme; contains IPR013780 (Glycosyl hydrolase, family 13, all-beta), IPR013783 (Immunoglobulin-like fold), IPR014756 (Immunoglobulin E-set), IPR015902 (Glycoside hydrolase, family 13), IPR017853 (Glycoside hydrolase, superfamily)
Pentose phosphate pathway (4)	Csa3G435010	8.8357	11.356	11.5406	5.72187	8.90686	14.2677	Phosphofructokinase, putative; contains IPR000023 (Phosphofructokinase domain), IPR012004 (Pyrophosphate-dependent phosphofructokinase TP0108), IPR022953 (Phosphofructokinase)
	Csa4G097630	13.537	6.76975	8.5742	10.4353	14.2033	17.7863	6-phosphofructokinase; contains IPR000023 (Phosphofructokinase domain), IPR012004 (Pyrophosphate-dependent phosphofructokinase TP0108), IPR022953 (Phosphofructokinase)
	Csa5G031450	201.718	160.774	100.361	83.443	62.2999	96.7467	Phosphoglucosamine mutase; contains IPR005841 (Alpha-D-phosphohexomutase superfamily)
	Csa5G571460	222.966	146.751	71.4688	67.7379	54.6398	57.2166	Ribose-5-phosphate isomerase, putative; contains IPR004788 (Ribose 5-phosphate isomerase, type A)
Butanoate metabolism (1)	Csa5G100000	7.81673	6.26256	9.54955	2.8669	8.82481	6.39955	Glutamate decarboxylase, putative; contains IPR002129 (Pyridoxal phosphate-dependent decarboxylase), IPR015424 (Pyridoxal phosphate-dependent transferase)
Sugar transporters (14)	Csa4G011730	71.2671	73.9537	35.5959	27.8211	20.3953	30.3793	Sugar transporter protein; contains IPR005828 (General substrate transporter), IPR016196 (Major facilitator superfamily domain, general substrate transporter)
	Csa6G343690	85.1309	56.5298	26.9594	16.1307	8.50387	16.2224	Bidirectional sugar transporter N3; contains IPR004316 (SWEET sugar transporter)
	Csa2G005950	10.4868	6.70854	26.5569	19.1648	41.896	21.4769	GDP-mannose transporter, putative; contains IPR004853 (Domain of unknown function DUF250)
	Csa7G253810	10.3783	16.0393	9.54648	7.51742	6.97079	11.1798	Sugar transporter, putative; contains IPR005828 (General substrate transporter), IPR016196 (Major facilitator superfamily domain, general substrate transporter)
	Csa2G372770	31.9822	10.7175	13.0165	24.383	25.7743	24.5569	Sucrose transporter; contains IPR005989 (Sucrose/H+ symporter, plant), IPR011701 (Major facilitator superfamily)
	Csa7G257840	16.6335	12.6683	6.42062	6.47523	6.71932	4.98886	Sugar transporter, putative; contains IPR005828 (General substrate transporter), IPR016196 (Major facilitator superfamily domain, general substrate transporter)
	Csa1G569280	0.264215	0.457421	3.45731	2.42392	2.14659	2.32849	Bidirectional sugar transporter N3; contains IPR004316 (SWEET sugar transporter)
	Csa3G877640	7.64148	3.74394	8.61381	9.35406	9.36513	10.58	GDP-mannose transporter 1; contains IPR004853 (Domain of unknown function DUF250)
	Csa5G604400	33.8282	15.9182	16.0816	30.6306	48.4163	35.4177	UDP-galactose transporter, putative; contains IPR013657 (UAA transporter)
	Csa7G253800	0.796799	0.210175	0.197965	0.397758	0.219941	5.95592	Sugar transporter, putative; contains IPR005828 (General substrate transporter), IPR016196 (Major facilitator superfamily domain, general substrate transporter)
	Csa4G022920	5.24191	3.55277	2.43997	3.82356	3.82218	8.42229	Hexose transporter; contains IPR005828 (General substrate transporter), IPR016196 (Major facilitator superfamily domain, general substrate transporter)
	Csa7G253780	18.9009	8.55924	7.95249	9.2654	13.5592	22.0734	Sugar transporter, putative; contains IPR005828 (General substrate transporter), IPR016196 (Major facilitator superfamily domain, general substrate transporter)
	Csa6G516930	1.3837	0.0951965	0.0421838	0.0791924	0.187153	1.04304	Sugar transporter, putative; contains IPR005828 (General substrate transporter), IPR016196 (Major facilitator superfamily domain, general substrate transporter)
	Csa3G159450	14.8621	38.7056	56.2466	57.8052	49.8889	25.1696	Bidirectional sugar transporter N3; contains IPR004316 (SWEET sugar transporter)

## Sheet: Table S8
Table S8 The expression patterns of flowering-related DEGs.
Flowering pathways	Gene ID (Name)	IP	SD1	SD2	ED1	ED2	ED3
Photoperiodic pathway (11)	Csa5G608380(TEM2)	174.535	89.2306	49.5029	114.422	72.42	289.484
	Csa1G420320(COL5)	103.878	41.2345	13.8559	57.0858	44.1567	33.3759
	Csa3G914590(RUP2)	2.75439	2.87872	1.13837	2.01793	3.23047	2.01216
	Csa4G153810(FTIP1)	11.5409	3.50259	2.00664	2.89111	2.82845	5.28165
	Csa6G081450(STO)	212.302	45.513	34.0475	136.936	159.894	132.166
	Csa1G613580(NF-YA1)	33.2051	44.2683	32.5852	30.4551	31.7042	29.7789
	Csa5G341040(RVE2)	7.837	19.337	6.99432	5.25111	4.73099	4.77022
	Csa4G293050(PRR7)	440.224	136.209	210.946	319.984	309.418	304.44
	Csa5G139010(PRR5)	96.3032	156.932	231.434	126.969	120.607	178.685
	Csa5G457240(SRR1)	5.01029	3.19214	8.39986	7.41668	10.2562	9.49766
	Csa6G055360(GI)	940.393	204.903	318.116	613.388	668.688	653.117
GA pathway (6)	Csa1G064730(GA2ox8)	15.7108	11.604	20.3633	31.6715	57.9022	69.4566
	Csa4G075200(GA2ox1)	0.554747	3.05831	8.83775	2.40159	3.17434	13.3674
	Csa5G172270(GA20ox1)	15.3991	38.3752	38.804	35.8848	18.6251	23.9213
	Csa6G476070(GA20ox2)	18.1363	3.11604	1.92764	4.629	1.22082	0.35863
	Csa5G421370(RGA1)	81.5528	111.53	54.0558	62.5814	59.8202	54.8
	Csa7G391240(GID1B)	32.6038	24.7517	14.6144	11.5155	18.2591	23.3578
Age pathway (2)	Csa3G736760(AIL5)	5.85786	12.2419	14.5795	7.83945	6.48725	6.74981
	Csa4G292470(TOE1)	0.749599	0.497715	0.761165	0.220416	0.277535	0.175641
Vernalization pathway (1)	Csa3G598900(ICE1)	46.4838	70.0275	39.8799	29.9926	24.3064	25.4824
Flowering integrator (1)	Csa1G000050(LFY)	1.85317	1.83136	1.92296	0.564241	0.676913	0.352979
MADS-box family members (7)	Csa1G039910(AGL8)	0.381789	0.378259	64.6141	0	4.93369	87.4378
	Csa1G051580(AGL10)	0.0207417	0.146453	5.33528	0.150002	0.129412	8.80468
	Csa3G865440(AP3)	4.21852	8.62736	2.09735	8.29423	1.38818	0.148714
	Csa3G893290(AGL16)	5.27892	5.95675	1.00866	1.85668	0.807526	0.950385
	Csa6G076710(AGL6)	0.0667603	0.328917	2.5814	0.0581333	0.236685	0.168433
	Csa4G126480(AP1)	4.26279	1.5102	43.6095	0.879479	5.32732	31.0666
	Csa4G126990(SEP1)	0	0	1.50494	0	0.0329981	0

## Sheet: Table S9
Table S9 The expression levels of DEGs involved in transcription factors.
	Gene ID	IP	SD1	SD2	ED1	ED2	ED3
AP2 (3)	Csa3G736760	5.85786	12.2419	14.5795	7.83945	6.48725	6.74981
	Csa1G423190	7.82789	45.9583	87.7186	39.6262	60.1103	32.1233
	Csa4G292470	0.749599	0.497715	0.761165	0.220416	0.277535	0.175641
ERF (51)	Csa5G175970	144.127	254.845	169.194	98.9893	59.2702	53.7583
	Csa6G012810	7.42808	23.6461	12.1062	6.42814	5.74669	6.97718
	Csa6G500550	117.928	134.777	21.7731	29.2177	19.8818	41.9492
	Csa6G518040	232.121	523.383	116.212	84.9163	56.3163	160.481
	Csa7G049230	90.9811	234.347	41.0419	46.0516	21.9912	98.8458
	Csa5G150420	5.72876	12.8796	5.55437	1.20648	3.38384	10.5572
	Csa3G017320	52.5032	11.9739	19.7884	52.5724	21.2833	186.97
	Csa4G051360	1.97808	14.1891	6.41324	5.47687	3.33361	1.15307
	Csa2G177210	11.1162	24.8891	27.6377	7.15607	6.31665	62.4979
	Csa2G006270	2.30834	4.87932	14.879	16.1138	21.7957	9.14143
	Csa4G630010	63.6672	225.824	67.7519	80.7895	75.4616	96.7713
	Csa3G357110	6.18647	24.3718	37.4836	8.44101	13.9673	12.4429
	Csa1G075060	16.8406	48.7031	10.6937	10.759	4.39686	20.7851
	Csa2G138780	2.09993	11.7358	2.64888	4.46339	2.20558	6.19942
	Csa1G340430	0.900412	0.820657	3.0976	4.718	5.68496	0.997462
	Csa5G165850	16.0901	2.06968	2.00753	8.76538	6.43983	29.6595
	Csa5G139630	0.268942	4.22091	0.860869	1.3782	1.13717	1.46997
	Csa6G133770	31.0463	18.8754	13.48	8.43207	11.148	39.2774
	Csa6G091830	12.4194	23.2396	33.7084	11.8381	31.9676	69.1082
	Csa4G652640	1.63323	1.08907	3.24211	4.81785	4.11105	3.05561
	Csa3G207390	25.6511	24.1945	5.94146	8.86069	3.40665	27.2215
	Csa4G641590	5.59074	5.24883	2.38461	1.58668	2.86238	3.71556
	Csa1G075030	6.07418	9.43601	8.09077	3.83306	7.40846	6.06608
	Csa3G114470	0.552224	1.71134	1.51556	0.438303	0.576866	0.588648
	Csa1G597730	39.0072	45.344	7.29992	15.9515	6.21352	59.0059
	Csa1G000550	0.99417	3.25158	1.2475	0.238782	0.905258	4.81348
	Csa3G812170	0.73784	3.52726	2.97433	1.53201	2.33503	4.57701
	Csa6G104640	5.70537	7.33587	3.37155	4.00079	3.1053	6.82722
	Csa6G017030	0.389433	1.76288	3.67162	0.430519	1.8297	1.73217
	Csa5G151530	11.2777	24.1908	33.1527	14.7884	8.08544	5.08035
	Csa3G135120	8.1106	4.97601	11.9235	2.67743	1.70023	53.6725
	Csa3G073900	39.1729	25.775	9.79541	19.8848	21.8585	20.0818
	Csa2G401240	0.214627	0.867508	2.13711	0.204309	0.212526	3.0948
	Csa6G486790	0.869308	1.40905	2.06963	0.653849	0.436652	4.83174
	Csa5G155570	2.37099	4.62279	0.360139	4.74362	0.249522	29.7494
	Csa5G174570	14.8956	6.53418	0.422589	5.7372	0.371671	20.4842
	Csa4G023020	103.11	43.0828	40.186	54.5165	57.7709	195.373
	Csa5G155560	0.468185	1.05021	0.204688	1.2582	0.248932	5.31983
	Csa3G180260	74.7471	38.0416	1.22325	26.1271	5.05528	98.7271
	Csa3G042390	0.269447	0.246884	0.0951158	0.876344	0.055524	3.30418
	Csa7G073700	3.47874	7.13922	0.640988	3.40677	0.572479	10.598
	Csa3G018320	34.3187	28.9054	12.8171	31.864	16.9945	72.9196
	Csa5G167110	96.8601	34.9845	23.8041	46.0947	35.9783	104.972
	Csa5G167120	154.352	112.166	58.1291	159.082	90.5714	250.103
	Csa6G361330	0.134632	0.181485	0.411121	0.324822	0.132277	2.26705
	Csa2G374590	43.6359	39.9685	56.2646	30.4513	71.1977	25.1553
	Csa4G370550	1.62074	2.40881	1.07904	3.79735	1.59833	4.61359
	Csa7G047400	3.57947	0.762638	0.688419	0.951029	1.32863	3.47654
	Csa2G382540	3.5576	0.291595	0.402449	0.205339	1.44164	2.57508
	Csa3G630280	4.77318	1.23637	1.99468	2.20553	3.47323	7.6724
	Csa7G448110	156.647	115.766	114.696	118.228	169.318	234.194
RAV (3)	Csa1G605670	0.997831	1.24592	2.11096	3.08326	3.30663	2.68075
	Csa5G608380	174.535	89.2306	49.5029	114.422	72.42	289.484
	CsaUNG031640	83.504	72.5275	54.9827	95.7068	56.9851	257.003
ARID (1)	Csa4G652850	26.0651	11.1707	1.9437	1.90046	1.31298	2.22923
AUX/IAA (4)	Csa7G378520	82.7164	70.7106	17.352	24.8285	13.3138	34.2614
	Csa3G895090	9.47361	19.6311	29.6776	13.1727	13.286	15.1327
	Csa2G170820	19.6746	36.0662	32.8667	23.269	16.9964	12.2287
	Csa5G166440	3.31595	4.18315	1.44744	2.42019	1.3402	7.91864
B3 (6)	Csa2G359980	1.51374	3.84662	13.1114	20.7819	19.2629	9.42542
	Csa7G073740	2.9296	6.00043	14.8862	17.812	17.5246	8.68976
	Csa6G489940	6.28248	5.41902	12.5587	14.467	15.0436	12.0606
	Csa1G050130	5.56237	3.72228	23.4037	8.8936	31.1447	23.2368
	Csa6G489980	0.420621	0.314787	2.99865	2.77216	5.95488	3.06002
	Csa3G126890	2.42018	3.68465	7.0743	9.38227	10.5987	5.96228
ARF (1)	Csa3G866510	16.1892	32.5091	45.1855	41.4662	43.4437	21.2195
bHLH (17)	Csa3G598900	46.4838	70.0275	39.8799	29.9926	24.3064	25.4824
	Csa7G333400	92.6479	107.022	64.8123	55.3939	39.2771	44.3953
	Csa1G039000	29.8779	33.373	15.9274	14.0635	14.446	19.8218
	Csa3G131940	51.0345	33.9926	15.6034	13.752	10.2768	21.4227
	Csa1G612950	23.8278	10.3848	10.6992	26.5653	33.4115	25.1598
	Csa6G108570	90.9863	117.705	84.1279	55.5299	53.518	76.648
	Csa1G589140	1.15053	0.942337	0.364346	0.101165	0.294314	6.23363
	Csa6G491000	3.39361	1.35201	1.83232	4.60801	4.82853	2.55992
	Csa1G570740	0.204346	0.416815	3.90147	1.86657	7.82107	2.276
	Csa7G360030	4.83077	7.09107	9.79681	3.82412	10.6439	13.7678
	Csa3G119500	62.3073	55.9649	77.1698	56.8859	37.4647	120.304
	Csa3G002860	0.692759	0.978964	8.54619	0.731325	0.613509	9.94994
	Csa6G497100	1.66691	0.686564	1.39256	0.1371	0.133779	7.51685
	Csa6G497110	2.33025	0.561797	1.77248	0.201617	0.275745	6.5027
	Csa7G428890	78.6378	68.3474	23.9207	46.6473	14.1256	67.8379
	Csa3G011620	78.6909	67.2355	118.487	108.26	95.3332	270.753
	Csa1G051740	15.4727	14.596	29.1719	19.9838	42.7621	13.5321
bZIP (11)	Csa3G878800	7.09198	3.48685	12.2426	22.9118	43.3791	29.6952
	Csa3G119850	42.6421	134.678	77.1953	51.3655	64.6399	63.4721
	Csa1G573650	79.9294	11.5433	1.08028	2.90913	1.34518	4.42748
	Csa7G073570	66.9507	132.648	64.3458	68.271	71.3729	74.7292
	Csa2G403160	14.7988	15.3396	5.9347	7.66624	8.84984	8.21535
	Csa3G776860	3.55741	5.57852	3.15585	3.13008	4.23152	3.92063
	Csa3G810480	0.337948	0.168337	0.79569	0.720394	0.934676	0.484025
	Csa4G628890	20.9668	9.17251	4.09918	12.5948	13.9845	8.91023
	Csa2G416070	1.21754	0.228506	0.604671	0.861181	3.16838	1.13297
	Csa2G362390	76.7481	22.0283	10.9899	17.4814	24.054	13.5595
	Csa2G249260	23.8022	33.1647	44.5168	26.2456	33.0416	16.8139
CO-like (4)	Csa6G039540	111.497	124.45	36.6655	61.2944	28.3408	67.6938
	Csa1G420320	103.878	41.2345	13.8559	57.0858	44.1567	33.3759
	Csa1G420310	17.4419	3.15355	0.948964	5.95849	4.75607	3.70608
	Csa1G023050	22.9461	26.5821	13.8652	22.9264	27.7372	40.2621
Dof (8)	Csa1G015610	164.398	116.893	73.1911	41.7779	69.4913	58.0894
	Csa3G849890	30.5868	49.0514	18.8166	22.1451	11.8139	19.9907
	Csa1G033250	28.3236	12.9787	7.52564	5.41363	9.63513	7.43063
	Csa1G475990	4.49613	7.57028	4.30535	3.39472	3.47516	3.39337
	Csa3G238150	1.62042	0.869456	3.29271	2.83729	7.60843	4.67642
	Csa1G009790	16.3694	4.53051	3.04737	5.32734	13.093	8.40776
	Csa5G515000	3.70098	21.5319	48.9433	15.197	38.037	19.9775
	Csa1G074970	4.84517	6.65913	14.5938	5.54721	14.3798	6.63244
GATA (4)	Csa4G046650	1.80636	6.46061	4.79414	2.49402	5.22882	1.25721
	Csa6G502700	0.830157	13.5261	11.3792	7.19357	8.99394	4.43843
	Csa3G843820	18.6127	22.6223	24.1407	35.5073	53.3493	32.4892
	Csa6G405920	89.0763	84.3449	41.0144	70.812	60.8295	107.303
YABBY (1)	Csa3G033810	29.2298	131.126	288.413	147.837	186.538	143.501
C2H2 (13)	Csa7G387730	13.7551	27.2543	10.5183	9.19956	7.95594	12.5448
	Csa6G150540	24.116	46.0959	181.682	117.991	129.223	79.88
	Csa4G642460	108.682	63.7939	22.8923	23.3434	10.2264	162.44
	Csa7G071440	3.93796	5.64609	2.92848	1.11326	2.055	13.1972
	Csa1G029620	12.8829	32.7842	19.4927	16.6726	18.0209	20.2878
	Csa7G428260	1.44308	3.03591	0.626819	1.03694	1.11384	0.23091
	Csa5G606610	1.09387	1.64404	1.79524	1.05629	0.770797	1.08619
	Csa2G354820	79.1555	55.1477	40.1115	52.6456	30.4301	212.8
	Csa5G092930	15.9101	21.306	39.7109	20.1497	34.8511	15.9214
	Csa6G150550	57.0691	89.6571	196.606	112.554	108.051	71.9273
	Csa4G166950	29.6535	16.0218	13.2538	23.9473	20.0259	40.7122
	Csa2G409480	0.952252	1.99987	3.67858	1.26546	2.64207	0.760469
	Csa6G303740	0.884755	2.02994	0.624104	2.05904	0.15837	3.92853
C3H (5)	Csa7G433210	2.31927	2.25479	6.38828	8.09483	11.5927	6.71821
	Csa7G448770	0.171325	1.63494	18.6351	5.40638	15.8933	9.02354
	Csa2G006070	3.00119	5.17318	12.8559	2.89027	4.96843	5.20814
	Csa6G504710	2.96216	1.57373	2.09545	2.57521	5.22388	2.41776
	Csa1G605650	30.8894	64.3887	81.8889	55.3499	45.1725	36.675
CPP (2)	Csa3G146390	17.6193	28.5121	58.3897	74.88	102.914	49.8944
	Csa2G223670	4.30369	24.2859	65.0308	64.5131	69.308	33.3291
DBB (3)	Csa6G081450	212.302	45.513	34.0475	136.936	159.894	132.166
	Csa6G505230	15.6526	37.3662	48.9472	20.6693	23.4541	39.1309
	Csa7G004690	34.5889	64.4926	98.7178	70.82	52.8214	43.3971
DDT (1)	Csa7G270590	8.87152	13.5474	32.1866	8.24802	14.4858	11.7946
E2F-DP (3)	Csa1G045820	29.1829	20.4675	37.0603	50.4978	60.4104	40.5612
	Csa1G006290	0.992726	7.35959	19.2622	22.4845	24.366	13.0669
	Csa2G367240	7.7658	1.76514	3.24338	4.75428	7.62571	6.96646
FAR1 (2)	Csa5G003630	5.37419	3.72249	5.3399	8.94041	10.3086	7.9763
	Csa4G017090	10.038	5.93243	5.8216	8.69567	12.6372	11.5782
G2-like (8)	Csa1G408200	26.0713	17.9246	9.28112	8.60303	10.4297	10.3235
	Csa6G490190	1.29342	8.96339	2.60303	3.8128	2.00953	4.29599
	Csa6G519620	1.37158	2.84861	10.7069	8.17392	14.2794	7.28984
	Csa3G844850	44.4329	12.7404	3.14867	5.09075	4.35638	7.6582
	Csa7G074870	8.94618	9.10234	4.17831	5.06118	3.25051	5.54554
	Csa5G276460	1.25322	2.18787	15.4128	7.26249	15.131	9.85923
	Csa6G031440	6.13139	16.3548	12.0078	15.1287	3.23525	4.47959
	Csa5G608390	6.7032	15.3927	9.3358	13.1175	1.53236	20.77
GeBP (1)	Csa7G044900	1.25221	3.42312	31.2925	1.8851	18.3155	14.7747
GNAT (4)	Csa3G146510	28.6563	20.0885	19.9764	6.79624	7.87503	77.8586
	Csa1G533380	41.0868	14.3537	22.8178	7.75323	9.78725	6.9517
	Csa7G312420	18.3282	9.11935	8.72801	20.6689	21.1647	22.5551
	Csa3G166310	0.698292	1.42467	1.45075	0.144376	0.360085	0.0739186
GRAS (11)	Csa4G038690	72.5944	93.8502	47.1515	27.343	34.9452	26.0075
	Csa5G140530	28.5962	31.3901	16.6377	15.1125	20.1953	19.9517
	Csa5G421370	81.5528	111.53	54.0558	62.5814	59.8202	54.8
	Csa6G511620	59.9371	42.9034	21.4753	14.6439	16.4478	61.2017
	Csa3G405510	74.3604	66.51	15.6405	14.2006	11.0079	58.3336
	Csa4G043840	37.2288	38.5946	18.7683	21.0542	17.8676	30.4005
	Csa3G043910	5.59446	51.6978	115.105	134.698	119.103	60.2679
	Csa1G523610	94.8919	56.2677	37.6139	55.5309	57.6293	138.681
	Csa4G196810	17.723	46.1665	69.9317	27.051	41.015	28.6311
	Csa6G190300	9.69611	11.6866	10.2443	10.3409	8.85581	20.861
	Csa6G495010	8.1995	24.1563	60.4071	28.5431	38.6451	19.2234
GRF (5)	Csa6G496380	19.6464	33.5655	44.5647	24.7517	34.0009	17.0318
	Csa3G651860	4.92454	24.81	66.3583	16.8541	35.0032	16.7397
	Csa2G354030	51.3668	75.9761	145.435	68.6247	109.42	56.8504
	Csa1G595880	1.33965	2.41854	11.618	3.65175	10.846	3.29735
	Csa2G432230	25.1409	18.9093	30.0663	21.1064	30.4955	11.3391
HB-BELL (3)	Csa3G782620	110.895	109.881	90.1628	58.6081	79.9167	110.343
	Csa2G351760	12.8195	29.1069	39.9578	22.1351	22.7833	15.6759
	Csa1G118890	0.523597	0.757879	0.479605	0.5526	0.282744	0.0377302
HD-ZIP (8)	Csa1G045550	136.834	225.071	108.718	100.822	114.071	134.401
	Csa3G119240	21.4752	14.5486	4.4912	2.23937	2.52588	12.5191
	Csa3G510960	89.2892	28.024	5.89601	9.62456	7.10723	36.5618
	Csa6G449320	1.3748	1.9469	10.7446	8.00782	12.3429	7.78501
	Csa3G748220	5.04199	4.83813	7.09656	12.2323	12.1398	5.17598
	Csa7G447000	9.94361	47.9638	188.234	50.1879	75.6308	74.4532
	Csa5G604260	0.645687	1.76962	20.1013	1.70741	14.9032	7.46455
	Csa6G525430	38.3273	73.1899	88.3082	77.5237	96.2925	43.3551
HB-KNOX (2)	Csa2G034560	0.663219	0.604661	2.18311	0.363619	0.361644	0.0193235
	Csa5G156150	36.2749	76.1127	109.614	50.1017	58.1911	53.0716
HB-other (1)	Csa6G501990	1.41734	3.17372	0.243314	0.57643	0.304178	0.883559
HMG (2)	CsaUNG006760	10.4337	17.5098	53.4927	90.2067	122.087	61.1721
	Csa4G051430	4.28533	29.0446	136.092	91.1185	161.471	77.9227
HSF (8)	Csa2G004690	7.23195	84.0366	7.10992	2.2729	3.60292	1.49301
	Csa1G240590	29.8645	61.2294	52.5715	28.6602	25.9264	20.3
	Csa1G629180	2.08678	1.17218	1.47357	1.92343	5.08307	1.25238
	Csa7G387720	0.847649	0.341644	0.494065	0.552747	1.56033	1.29815
	Csa6G169310	1.79499	1.61394	1.22966	0.922637	0.444257	11.5598
	Csa4G639930	10.4042	31.1965	34.9211	24.1549	31.0352	10.9559
	Csa3G181940	82.5996	43.2921	43.4918	56.6442	38.2753	95.1592
	Csa5G155480	38.1777	20.9156	9.74322	15.6018	11.8524	23.2611
LBD (4)	Csa6G290790	14.9312	8.55578	2.43555	3.00043	3.23658	5.12963
	Csa2G295940	1.40988	5.13557	19.9171	11.8523	22.4025	10.485
	Csa6G495020	37.1486	116.217	72.5756	134.901	25.4065	65.9942
	Csa5G175870	3.82559	2.99058	0.726602	0.786057	1.68896	5.71448
LFY (1)	Csa1G000050	1.85317	1.83136	1.92296	0.564241	0.676913	0.352979
MADS (7)	Csa4G126990	0	0	1.50494	0	0.0329981	0
	Csa6G076710	0.0667603	0.328917	2.5814	0.0581333	0.236685	0.168433
	Csa4G126480	4.26279	1.5102	43.6095	0.879479	5.32732	31.0666
	Csa1G039910	0.381789	0.378259	64.6141	0	4.93369	87.4378
	Csa1G051580	0.0207417	0.146453	5.33528	0.150002	0.129412	8.80468
	Csa3G865440	4.21852	8.62736	2.09735	8.29423	1.38818	0.148714
	Csa3G893290	5.27892	5.95675	1.00866	1.85668	0.807526	0.950385
mTERF (1)	Csa2G346010	5.17892	11.4854	24.0376	11.5859	19.5262	11.9503
MYB (11)	Csa3G889150	8.58074	24.4561	68.7047	72.3597	79.2624	38.4591
	Csa3G824850	1.89711	5.27037	14.627	21.286	29.8706	10.3411
	Csa6G046240	10.3578	13.0498	5.20223	4.4313	5.81694	7.98937
	Csa6G491690	62.4057	81.688	70.7357	38.9016	40.501	60.6923
	Csa3G732480	6.17918	11.2851	12.7549	4.0017	7.66111	13.2477
	Csa1G682630	8.93684	5.6269	11.9549	12.8709	14.6796	10.5573
	Csa3G168940	3.64993	1.96551	2.45278	4.33714	6.34475	3.8222
	Csa2G355030	78.7193	112.932	24.5936	76.6775	44.0187	63.0159
	Csa7G045590	2.38041	0.657628	0.0259005	0.189867	0.107729	1.64488
	Csa3G812750	2.1401	2.06907	2.12666	1.20633	2.48556	0.434814
	Csa5G209490	7.38242	6.80018	2.30936	5.31753	2.97173	5.86314
MYB-related (11)	Csa5G341040	7.837	19.337	6.99432	5.25111	4.73099	4.77022
	Csa1G032440	0.838383	21.1394	3.3849	3.55622	1.94499	1.11917
	Csa1G071840	2.16807	2.73477	2.85082	0.264059	0.987033	2.85195
	Csa6G133670	14.471	8.69308	14.8506	20.8205	23.9299	18.0703
	Csa2G030020	1.47838	2.94219	10.8003	7.94322	13.6283	9.56883
	Csa2G351740	6.13866	7.82519	79.8446	21.4635	42.3273	17.8311
	Csa1G482740	53.6959	10.5194	3.21187	4.52062	2.25481	10.4848
	Csa6G105160	11.1002	11.6879	18.4016	14.2071	9.41442	9.37729
	Csa7G169070	33.0545	2.66596	2.86389	11.4558	7.05059	20.968
	Csa7G452880	49.7584	30.1827	24.0479	30.0737	24.7753	48.1088
	Csa7G000020	24.9975	5.24961	2.01809	5.80403	5.42804	8.38815
NAC (21)	Csa3G101810	19.9829	351.794	104.346	12.1377	8.97943	44.7646
	Csa4G361820	65.2759	353.748	187.742	41.9656	52.1668	135.635
	Csa5G606310	10.5151	8.2704	8.44534	1.52699	3.57189	28.9864
	Csa6G092010	71.1915	57.4462	45.7757	27.8906	36.992	41.7687
	Csa5G523000	2.59228	2.61463	11.2191	11.2477	11.3084	6.05652
	Csa4G011770	60.7117	32.2909	41.3975	16.6784	19.9672	25.4502
	Csa6G382950	31.5219	78.2279	75.8395	31.0845	29.4872	108.765
	Csa6G127320	41.0814	11.5747	5.62469	4.73234	7.10639	41.7506
	Csa6G135450	0.240423	5.43097	3.37608	1.69555	1.72613	1.75669
	Csa3G234520	0.732032	1.80641	0.268206	0.234502	0.280264	0
	Csa1G038340	9.55654	6.0632	10.6705	3.20643	7.31844	12.3572
	Csa1G000770	0.701721	1.47564	1.16038	3.63747	3.67476	3.03267
	Csa4G664400	1.85587	1.29176	1.10729	1.96046	3.31691	0.691727
	Csa3G034810	0.752237	4.72646	5.8539	2.86462	2.75014	4.25034
	Csa6G425720	7.05525	3.67184	0.905688	3.61851	0.305105	35.9202
	Csa7G020910	0.670117	0.191912	0.1028	0.266205	0.260025	2.38722
	Csa1G165230	2.07345	2.67623	0.614064	1.04186	1.1984	5.97396
	Csa2G338830	167.977	89.6352	67.5785	53.4595	58.8484	199.564
	Csa6G052680	48.8518	27.8418	31.2114	29.1398	37.9117	77.4345
	Csa1G168870	2.54535	2.48164	1.77035	2.4479	1.5695	6.04689
	Csa1G572390	19.1802	16.6255	21.4455	15.7567	18.0124	45.6268
NF-YA (2)	Csa1G613580	33.2051	44.2683	32.5852	30.4551	31.7042	29.7789
	Csa4G159320	0.719396	0.360145	0.83111	0.921602	2.14192	6.51189
NF-YB (1)	Csa3G736780	46.67	48.8838	105.249	120.668	164.382	105.022
NF-YC (2)	Csa7G051420	87.4082	90.0849	73.098	49.492	56.4602	82.7126
	Csa6G365140	2.95298	4.6611	15.7604	17.8881	20.7961	13.5677
OFP (3)	Csa4G332100	10.1074	14.0341	14.3087	5.57812	11.2581	6.51654
	Csa7G388340	0.0741129	2.25962	1.32237	0.654497	0.52437	0.92013
	Csa7G446730	1.75996	2.39541	8.13291	3.43176	5.81166	3.20717
Others (12)	Csa4G436980	31.1062	35.8977	67.9502	14.1356	34.708	12.8246
	Csa2G070880	80.3746	103.359	78.5855	57.6711	61.7031	75.975
	Csa5G603910	30.9278	26.7912	27.192	10.5461	16.9195	23.8779
	Csa2G365080	21.2659	14.7733	4.78537	5.97935	4.13991	3.89172
	Csa4G294920	3.66184	3.36146	12.9836	15.5543	20.8488	12.6615
	Csa5G434550	3.8063	7.86706	18.2578	2.4165	4.4193	2.7771
	Csa3G850640	16.172	9.78615	5.79643	28.8878	46.9696	27.7485
	Csa5G623800	1.43372	1.14688	10.5563	1.04989	2.71743	7.93484
	Csa5G139450	196.018	77.8794	69.5236	112.757	180.724	136.688
	Csa1G497300	0.950825	0.461929	6.51283	1.60931	2.26157	2.88189
	Csa3G822100	12.3348	5.9835	20.7052	3.48018	10.7495	5.96913
	Csa1G435790	6.69721	10.7512	19.4577	11.5079	3.4734	79.739
PHD (4)	Csa4G622830	2.53348	2.75131	16.5304	21.6889	37.4898	18.6992
	Csa5G139190	2.16339	2.53842	17.5728	10.9311	24.0775	10.7694
	Csa3G198510	5.50303	3.71252	13.342	9.02019	17.3814	14.1459
	Csa7G407580	1.99761	3.09808	7.47795	9.47595	14.9496	8.88868
PLATZ (3)	Csa3G902190	45.4253	50.7185	30.0805	15.049	12.65	42.8367
	Csa3G009510	164.574	100.621	55.3936	68.6292	32.765	149.607
	Csa6G109690	4.68061	7.37762	22.485	5.40112	13.3864	5.35562
ARR-B (2)	Csa4G293050	440.224	136.209	210.946	319.984	309.418	304.44
	Csa5G139010	96.3032	156.932	231.434	126.969	120.607	178.685
RB (1)	Csa5G625980	20.5971	18.7683	49.5235	42.6436	63.5669	36.6827
RWP-RK (1)	Csa4G646380	5.98164	20.6618	10.4743	8.0761	3.15515	3.26206
SBP (4)	Csa3G117960	35.2083	44.7712	34.4059	19.3292	24.3223	19.0711
	Csa1G074980	2.65051	6.55012	33.1462	24.7077	57.5798	25.9356
	Csa6G109120	1.81311	3.78878	9.75157	10.6279	18.4114	12.7136
	Csa1G015680	9.01589	11.7598	41.5653	15.9656	36.842	18.1234
SET (6)	Csa1G275930	4.77063	11.1617	36.1869	39.7076	41.9448	21.9594
	Csa5G606320	0.865514	4.57313	11.6924	16.5146	14.5512	7.28196
	Csa2G422030	12.1317	9.6209	21.2991	22.196	25.6753	15.6871
	Csa2G058670	2.17043	1.61582	7.01079	5.55593	9.45157	5.16606
	Csa6G088060	4.11054	5.1393	17.2861	11.5925	19.4969	11.7986
	Csa3G599470	10.4444	6.75369	13.225	16.9068	15.7808	10.9403
SNF2 (7)	Csa6G476110	3.61937	4.08917	13.0835	17.9621	22.7333	14.327
	Csa4G038720	4.48937	3.3852	15.3773	15.9557	23.6737	11.5674
	Csa3G141820	1.75416	0.787252	2.98276	5.6921	8.45994	3.25908
	Csa1G011550	2.99332	3.46846	11.3852	10.101	11.9088	6.47811
	Csa3G207350	1.40829	3.11505	11.9796	8.75747	13.3762	6.28947
	Csa3G912350	0.628219	0.357598	1.00192	1.46062	1.89166	1.66071
	Csa6G104630	9.94299	4.65664	11.1392	10.6354	14.6365	14.9137
TAZ (2)	Csa6G495100	35.9889	7.00192	0.9761	3.88023	0.875829	8.76538
	Csa1G049460	114.216	19.002	15.1219	22.2402	25.2262	72.8606
TCP (4)	Csa3G179190	13.7016	29.6529	18.4566	12.8988	13.075	14.4632
	Csa3G564320	42.5368	27.4316	13.2832	12.9277	10.5556	9.60843
	Csa1G033030	2.5362	2.75662	7.22873	7.69743	15.2667	4.61717
	Csa5G608320	1.56612	0.285555	0.141492	1.19338	3.77357	0.320794
Tify (7)	Csa1G042920	117.121	348.212	550.442	158.381	193.475	193.302
	Csa4G009880	4.71685	1.297	2.52979	8.09838	7.19112	4.96828
	Csa1G597690	54.6151	72.3901	210.274	66.522	58.5735	258.572
	Csa7G448810	51.3726	39.0735	140.369	48.2602	66.8899	117.735
	Csa6G091930	8.09319	49.902	85.8976	34.9747	41.3261	68.1972
	Csa6G523460	1.12511	2.61888	18.514	4.67192	6.08678	27.7246
	Csa3G645940	54.4269	28.6999	72.5887	42.9938	40.7641	253.313
TRAF (2)	Csa3G822220	3.81363	3.48885	1.84405	0.929557	1.4593	1.96752
	Csa6G385060	33.4848	12.9247	11.0833	14.9111	16.4792	24.8796
Trihelix (2)	Csa5G623880	18.7964	10.0002	5.70627	9.71576	11.7527	13.0419
	Csa6G042990	58.9992	25.3321	8.51147	18.6474	10.2361	17.5638
TUB (2)	Csa7G431340	1.94226	6.16881	21.5114	24.3457	34.0266	13.2489
	Csa3G859660	30.0082	25.1561	11.8702	24.5616	24.3836	26.849
WRKY (20)	Csa1G025960	120.558	102.733	56.3184	31.4981	23.7187	174.688
	Csa3G730800	41.4839	49.1234	27.5146	7.92301	6.20707	140.562
	Csa6G327430	19.8242	30.0925	18.2883	11.8654	14.3843	26.5528
	Csa6G513530	12.3371	13.5148	15.3122	5.33136	11.0363	39.4604
	Csa4G050120	3.0223	0.84855	11.6599	4.76923	11.3901	12.0627
	Csa4G051470	60.1365	20.0446	4.80746	3.06509	1.85247	70.5828
	Csa1G426980	29.7063	17.4314	16.6477	9.45449	13.5615	36.6208
	Csa7G043020	10.0211	2.57678	2.49145	0.78838	2.04589	9.9817
	Csa3G119700	99.1663	69.3882	28.7844	26.733	30.7352	495.091
	Csa3G727990	113.351	18.8665	24.1989	42.4828	89.8867	406.414
	Csa3G710870	106.877	53.8145	71.9154	41.1536	21.8912	681.165
	Csa2G297180	17.6939	6.86543	9.44133	3.96832	4.76883	78.6174
	Csa6G486960	4.08551	0.289771	0.374014	0.335878	1.06779	62.6923
	Csa5G223070	30.6169	2.28565	8.0778	5.74132	16.392	105.015
	Csa7G049170	33.6828	11.5069	6.57914	8.10243	6.61899	27.4964
	Csa7G328830	7.15396	9.59717	13.8093	14.9213	11.5666	49.6703
	Csa2G382650	2.83782	0.925203	3.34376	1.23594	4.19019	34.1634
	Csa6G363560	2.27038	0.235004	1.00002	0.697247	0.585105	12.1772
	Csa6G139770	0.14226	0.523764	0.697868	0.199194	0.394979	3.43691
	Csa4G012390	0.161889	0.0830605	0.453328	0	0.603673	2.37173

## Sheet: Table S10
Table S10 The expression level of genes participating into WGCNA.
Gene ID	Modules	IP-1	IP-2	IP-3	SD1-1	SD1-2	SD1-3	SD2-1	SD2-2	SD2-3	ED1-1	ED1-2	ED1-3	ED2-1	ED2-2	ED2-3	ED3-1	ED3-2	ED3-3
Csa3G164470	blue4	11.1485	13.0643	18.0877	10.7818	8.62263	13.2132	12.2787	10.4233	11.6653	18.6838	17.5952	19.9452	16.1323	19.1131	22.5919	22.8601	19.4379	16.9525
Csa6G193590	blue4	42.0953	10.776	5.23589	39.6963	69.7894	40.4387	207.316	189.279	232.6	171.13	216.126	167.473	280.344	304.319	340.569	161.649	265.995	36.5059
Csa5G292230	blue4	4.74855	5.09788	4.69568	3.65172	5.88794	3.65622	10.6479	10.7643	10.4814	11.5098	11.3475	11.1966	13.5393	14.2287	13.1632	10.9974	9.29358	8.39012
Csa3G817750	blue4	29.354	30.821	30.7717	24.5739	24.307	26.0755	29.9067	29.1621	29.3221	26.9132	26.3637	28.6995	33.0935	37.4015	38.332	30.9098	33.7076	27.0454
Csa4G293080	blue4	10.2507	4.48281	2.8696	30.561	40.5949	37.42	70.1155	81.9897	84.2981	64.4719	57.4456	55.9651	81.1355	81.4799	80.9477	48.395	58.1421	20.2734
Csa3G809970	blue4	6.65613	7.80623	1.63339	6.33258	7.37425	6.06029	10.7318	10.921	11.601	11.6903	10.0787	10.9035	15.1454	13.8152	15.4299	10.2716	10.3444	10.2329
Csa3G238140	blue4	27.1147	23.3464	22.406	31.1033	34.9768	28.4315	37.4531	33.3774	39.0506	39.6258	48.1952	40.2124	32.0335	36.658	38.2785	30.2409	32.1385	22.1111
Csa3G134730	blue4	15.4113	8.35417	15.5046	10.5021	12.8114	9.91825	8.87938	9.49839	10.468	9.66185	9.8267	6.11815	8.06467	9.93846	7.64655	8.52366	11.8991	12.4407
Csa6G075110	blue4	35.7293	36.4069	25.472	27.107	23.4986	22.1972	10.9697	13.5961	12.4679	14.9477	10.4581	11.7257	16.4554	12.0605	7.48395	12.236	16.8437	27.8739
Csa6G495630	blue4	21.2626	19.0733	24.0353	17.2993	17.5394	16.0075	21.3877	19.2124	19.3055	19.9198	22.1056	23.2908	18.7634	22.1906	22.5759	17.9394	20.2709	17.6261
Csa3G116710	blue4	549.598	536.109	396.435	520.865	570.222	423.2	677.085	680.719	721.096	657.578	738.669	780.539	548.116	631.602	765.868	680.857	692.324	440.585
Csa6G423470	blue4	10.4145	5.05135	2.35141	40.9265	40.5835	29.4462	63.6931	83.6683	81.2017	97.3415	95.3257	82.2839	134.32	106.404	123.79	63.9629	73.5275	57.4721
Csa4G000020	blue4	44.5079	41.4094	36.8168	44.2024	39.5262	46.7047	57.2406	53.2213	57.1457	57.9773	53.3765	62.2564	67.0219	68.7148	74.0597	54.0502	48.7636	51.7634
Csa3G684690	blue4	5.24525	4.74144	0.841591	10.8407	12.0147	11.8631	11.7563	15.9293	13.4129	7.93616	13.402	7.69038	24.1463	20.3969	16.5308	9.28331	10.5444	15.8294
Csa1G629160	blue4	18.5203	19.1411	20.1288	20.7799	24.0543	21.4001	30.9292	25.2207	27.705	22.2072	30.8652	30.5112	27.3913	27.3523	31.7546	25.9093	25.4158	20.2331
Csa2G380050	blue4	18.7013	12.1276	19.8504	24.7632	28.885	26.5948	30.2795	22.2486	37.3309	35.4654	47.5825	39.625	32.2502	34.5989	44.1165	27.1316	25.1295	8.18135
Csa5G211540	blue4	11.2304	8.1689	2.68363	9.80074	9.54975	7.94336	9.23585	9.18787	10.4767	7.48323	10.5788	8.62925	15.5861	16.2097	16.357	10.1868	9.68651	7.29888
Csa1G150980	blue4	5.99846	3.55298	2.43008	6.39507	6.21437	5.9425	5.50351	6.07709	7.53774	7.94513	7.54083	7.0096	9.9677	11.4883	9.18624	6.16354	4.37711	6.28731
Csa2G345950	blue4	82.4206	81.1139	53.0825	118.153	107.061	122.399	122.469	129.14	123.883	100.384	122.232	114.896	123.081	128.44	123.897	97.8977	110.71	89.7795
Csa3G159450	blue4	11.6584	22.203	10.7248	44.534	36.2041	35.3788	47.4787	55.7214	65.5398	43.6312	66.6214	63.163	42.3723	49.7361	57.5582	21.1854	27.3088	27.0145
Csa1G025050	blue4	7.41832	2.37118	0.903039	7.0497	6.02899	5.41159	14.5504	24.1653	21.0348	23.4453	25.4339	26.5537	35.7924	32.7647	41.5872	13.6526	30.4123	9.18372
Csa7G291160	blue4	11.7516	11.7854	8.57043	9.31302	11.2469	9.81981	12.8993	13.5018	14.8694	17.423	14.9385	18.5528	14.0961	12.3656	14.2957	12.0938	11.0864	10.3402
Csa1G679550	blue4	13.3473	15.6825	9.19507	8.55572	6.61012	9.55247	22.9573	21.0786	26.3699	25.4684	15.5485	21.7143	23.2038	25.1263	23.1847	22.3801	20.1652	14.319
Csa3G113330	blue4	16.6876	13.917	7.30733	11.9522	10.2266	10.456	19.6463	18.931	19.0776	17.8266	18.8504	20.9407	25.229	27.3243	27.4348	22.1406	21.8388	21.5522
Csa3G835270	blue4	98.2509	113.435	119.423	81.0195	70.9151	83.3031	97.8822	131.597	93.3272	37.4261	44.1796	62.718	38.4234	55.1908	48.6083	48.6125	62.9497	85.0912
Csa3G816700	blue4	38.6982	33.2682	26.0171	38.8925	43.6052	34.1291	56.789	53.3245	53.3823	60.5016	70.8571	60.2271	46.4793	48.7191	55.9252	50.3105	46.0059	30.122
Csa6G423440	blue4	41.6088	48.8512	30.0072	51.1149	51.2271	56.3873	70.0338	76.3581	81.3923	84.3007	70.6828	84.2913	63.0333	68.9979	73.9758	75.4284	70.2015	49.0406
Csa4G622830	blue4	4.18427	1.9756	1.44056	1.78188	4.15413	2.31791	16.3381	16.0987	17.1544	18.227	26.1263	20.7133	31.0608	38.676	42.7326	22.6931	28.5145	4.88998
Csa7G031030	blue4	4.03376	1.48079	2.05272	3.05652	4.12929	3.48985	22.7608	22.6328	22.0658	11.2889	12.4204	13.5583	26.3106	29.7921	31.0954	18.4898	21.718	5.19941
Csa3G239860	blue4	21.3272	20.0968	15.5304	28.0232	33.7006	29.8187	41.2212	41.0384	37.5738	37.3098	32.5936	36.8593	37.6227	41.8621	41.2284	38.2751	29.0673	16.1147
Csa3G653960	blue4	23.6084	23.4617	23.0417	30.6764	30.6401	30.712	29.4488	31.953	31.0744	21.6358	25.5103	24.6308	19.7811	20.7938	22.3245	21.0943	21.7372	21.5499
Csa2G296010	blue4	38.5382	44.1853	34.0615	46.5324	47.4414	44.6795	48.2311	42.8034	45.5602	60.0562	54.4838	58.1179	56.4218	55.1714	52.6766	59.2648	47.5566	47.3352
Csa2G403150	blue4	18.3198	18.2753	14.2166	12.3931	13.1002	11.7538	22.9126	23.2656	22.0044	21.7075	22.9209	23.4154	29.9208	30.7094	33.6861	23.5277	26.453	28.8141
Csa2G077540	blue4	15.3761	12.7588	11.8933	6.93431	7.49223	6.52375	18.854	21.1612	27.2366	23.3836	15.6868	18.1995	29.1558	30.9261	34.4303	25.208	30.1783	20.2734
Csa4G286380	blue4	49.4848	54.2318	36.6241	97.7714	143.944	100.812	183.478	164.955	168.852	207.74	219.076	215.093	141.006	158.229	167.956	187.318	138.1	67.0863
Csa3G354500	blue4	1.80237	1.62033	1.65612	5.73989	4.40395	4.58129	6.83955	4.89923	6.39439	6.36675	6.95759	6.07112	12.7972	13.704	11.1455	6.11882	8.13378	3.96377
Csa7G428290	blue4	41.5026	40.2952	39.8591	55.0492	57.3031	59.5682	53.7764	51.8189	49.3753	37.4656	42.7508	40.79	40.2035	37.5706	39.3131	41.2822	38.5465	40.1086
Csa3G839820	blue4	16.5977	12.7749	8.91207	9.07487	10.7315	6.74138	10.4456	6.36507	10.9349	18.0776	19.8023	19.2882	17.0712	19.7302	21.4454	14.0893	15.3155	11.1585
Csa4G055420	blue4	2.21696	1.35344	0.825987	4.23925	4.36424	4.65947	8.23731	10.1774	9.20744	8.61414	10.4722	8.777	8.44937	12.0751	13.1886	10.0645	7.91058	2.75629
Csa2G301540	blue4	12.878	2.7281	4.77756	4.22291	3.64763	1.93303	1.79712	2.25727	1.59615	5.36393	7.1245	5.91867	19.6491	12.4877	18.1594	6.1244	8.98787	4.15175
Csa2G021640	blue4	4.4708	4.16321	2.44544	8.63084	7.86298	8.00049	13.6663	12.4682	10.3919	8.14759	7.21811	11.8868	10.6398	10.2516	10.899	6.54266	10.4366	15.0787
Csa6G421600	blue4	17.2702	8.35093	4.73506	21.493	15.5827	15.8074	19.193	17.4706	18.8883	19.8656	23.0818	19.0314	22.5999	22.6841	26.5473	19.1401	19.2572	19.3241
Csa7G073430	blue4	9.83271	11.2582	0.868284	47.6177	36.1437	54.4734	63.92	86.3124	66.9115	52.8364	63.2558	49.4756	98.0835	95.3906	80.0713	70.0112	57.8882	72.3117
Csa2G138790	blue4	159.652	136.184	124.014	112.153	116.153	107.826	116.733	126.493	145.861	151.695	159.852	134.747	130.446	150.053	152.749	141.793	152.589	161.707
Csa4G007710	blue4	92.2276	90.6067	66.3131	70.2609	71.9854	79.9097	85.9981	80.4937	73.9682	105.475	90.78	94.3036	106.742	100.986	97.7808	83.1877	75.6473	66.8619
Csa4G364030	blue4	24.9356	23.9327	13.4424	24.496	26.4132	30.391	39.125	38.7925	43.3212	39.2748	37.4467	40.2018	56.0486	51.6485	50.8426	30.3105	36.3077	38.318
Csa2G251470	blue4	34.8828	28.3844	29.4702	31.6324	38.2956	29.9733	40.6031	39.1007	37.0661	40.3497	45.5348	42.7112	35.8338	39.2022	42.9355	36.0867	37.685	33.6003
Csa1G009640	blue4	67.1837	79.0924	62.5158	71.0623	70.0872	73.3006	83.1303	81.3521	86.0652	89.208	97.8406	94.2001	78.9821	90.3843	85.8528	90.9425	88.0787	72.8371
Csa4G090360	blue4	63.1904	58.7879	67.6707	81.7288	69.3214	75.3645	63.4191	65.0571	70.7685	82.9386	87.6566	87.3142	72.9878	78.5542	82.6395	74.266	69.8211	65.2315
Csa3G509420	blue4	27.2013	31.5856	22.1606	25.3434	27.3405	29.4984	24.8715	27.533	23.9609	32.387	28.2931	33.1948	33.9752	35.7629	33.6646	32.0893	27.9168	34.1912
Csa5G606660	blue4	222.923	127.497	46.1283	308.997	296.884	325.175	440.962	491.227	515.559	454.437	603.735	443.06	518.771	557.26	509.514	310.652	313.814	157.903
Csa3G822200	blue4	36.2953	27.2614	32.5264	31.6678	29.227	32.3905	52.3887	49.3608	53.8787	34.9598	43.3992	45.0774	45.5317	51.3304	65.0226	43.2335	44.5731	26.3009
Csa1G009890	blue4	18.5411	16.0066	14.6508	8.60642	9.13282	8.79867	14.9826	12.1131	13.3862	18.9533	19.5338	19.1953	19.3594	20.9352	19.8077	17.4871	18.568	17.749
Csa3G414070	blue4	19.8644	15.3984	5.29162	39.577	31.8108	41.8826	49.461	55.9419	60.6284	66.618	58.7719	73.8572	64.8258	62.1051	67.7106	50.081	47.9409	33.0256
Csa6G526290	blue4	98.6779	112.368	80.3833	117.862	113.092	118.924	143.833	144.539	153.168	167.506	142.963	157.605	166.705	174.855	187.15	149.678	150.238	146.154
Csa5G598010	blue4	12.3231	8.44616	10.2511	7.75109	9.23726	8.01515	20.2718	19.7409	19.9098	15.79	12.6055	14.1253	21.6775	23.9676	28.331	22.9073	21.2389	15.2318
Csa4G048550	blue4	36.3911	39.1663	14.6359	30.7001	23.2399	27.6521	29.1356	34.2783	32.2195	33.2114	31.6915	37.1848	44.7399	41.9581	38.4354	35.2928	36.8158	41.0225
Csa4G000540	blue4	28.339	25.8367	28.8155	34.0259	39.966	33.1683	33.5712	34.6816	31.3335	28.4461	26.9363	26.0642	19.7917	20.3438	18.9281	23.4115	21.5366	17.6938
Csa6G086150	blue4	31.463	38.0717	26.2196	39.6774	47.3952	41.2974	54.6606	61.385	69.0651	69.705	50.2113	55.844	43.6822	44.7421	36.7594	67.3391	54.5967	37.7081
Csa3G608690	blue4	82.9024	83.7806	45.758	84.531	73.5322	75.0459	72.8773	76.4864	73.9095	54.7338	54.2236	61.6024	54.9525	56.305	54.2783	51.0494	49.367	51.122
Csa2G005930	blue4	21.469	20.4177	22.2668	19.5304	19.1826	19.315	32.1962	28.7877	32.6775	21.026	26.7562	23.3389	38.3425	41.1249	44.3391	34.8124	37.7172	25.1224
Csa1G267200	blue4	16.4715	12.6935	20.957	10.9071	12.8952	12.8175	22.218	21.4711	21.7215	22.1063	21.1097	24.7771	21.0794	25.7311	28.8849	20.349	23.0973	11.7569
Csa1G132710	blue4	31.4936	16.4667	13.5963	47.692	53.727	46.7394	96.5626	109.755	112.86	116.042	136.68	153.265	121.503	145.255	152.273	105.801	97.9501	43.5973
Csa2G075320	blue4	7.43605	8.27677	6.91875	4.69873	4.48141	5.09749	5.97662	5.79067	7.43113	9.32277	7.50107	6.88107	8.68472	10.6586	7.99624	7.87115	7.8639	8.14958
Csa1G050410	blue4	60.6973	55.4575	32.821	57.9763	47.4701	58.4705	52.5607	56.6158	56.719	81.4401	83.137	83.9855	76.472	89.0817	82.759	63.2329	60.6239	49.8904
Csa1G597830	blue4	7.14987	3.53933	3.24443	6.13202	7.0245	5.61577	17.2365	16.4147	18.3334	17.3883	24.3588	21.0425	27.9335	26.6593	30.6128	17.8883	21.7396	5.00884
Csa5G622470	blue4	86.137	79.4553	80.0778	77.3763	79.4463	75.7906	70.7425	68.363	70.2502	63.9655	69.9312	65.9294	66.5966	69.2801	65.953	65.9053	70.7869	81.747
Csa5G410750	blue4	2.6257	0.494636	0.318813	6.81185	4.76089	2.4784	14.236	10.4754	11.2197	17.6837	19.9418	19.5683	18.6705	20.2288	22.5547	12.2739	12.1528	2.28263
Csa5G141030	blue4	37.9963	48.2319	38.7958	60.0354	69.0908	53.817	72.3462	68.9784	69.1694	85.6193	73.4848	80.4613	64.2109	65.0444	63.2042	89.3582	66.7922	46.6802
Csa5G623540	blue4	136.421	151.298	131.543	229.48	259.389	252.432	316.148	296.797	352.133	357.881	338.142	322.854	257.418	286.642	310.416	316.041	288.733	214.051
Csa2G292800	blue4	18.6261	15.1072	7.12869	34.7813	36.223	33.8514	39.3202	41.7779	38.0111	49.2603	48.4549	52.621	48.7977	51.2703	51.865	41.4136	42.6345	29.1763
Csa2G005370	blue4	59.4551	53.4653	42.9499	56.2478	54.6722	55.8025	62.4095	65.701	70.0863	58.8491	61.5622	56.9838	65.3188	65.1236	75.1917	60.5749	62.2541	56.8426
Csa3G778270	blue4	138.69	195.487	246.46	153.712	164.975	189.679	94.5803	146.038	122.717	125.737	154.979	97.9721	100.639	136.455	106.293	75.4756	87.9985	156.537
Csa4G663670	blue4	8.65458	6.02462	5.25577	8.94885	7.64265	7.48585	9.98308	9.90692	11.7049	10.2686	11.3933	9.12139	10.7813	11.335	8.57643	6.42003	8.76183	8.35976
Csa3G895740	blue4	9.06247	1.1406	0.05319	11.1081	14.2142	12.7994	31.4524	28.1357	27.2611	24.4114	30.0272	22.8531	36.8412	37.4341	39.5863	18.5145	23.5028	6.82634
Csa7G342800	blue4	3.73351	2.89369	1.26931	2.99949	3.65241	2.88333	9.20008	10.184	9.32837	12.1343	10.2207	13.2048	11.4557	10.7189	12.4228	9.12236	8.85884	2.01233
Csa1G051810	blue4	212.222	288.877	74.7491	123.565	104.859	147.908	173.522	170.216	166.284	254.92	257.58	237.867	388.699	481.408	299.942	270.358	275.849	405.327
Csa2G030050	blue4	28.3698	25.4041	28.6964	25.2147	24.4922	23.1855	29.4427	29.5013	31.1766	30.0778	28.9129	31.9842	33.419	34.4083	32.886	30.7644	32.9628	31.6105
Csa5G488740	blue4	3.84195	2.95074	1.79828	1.83917	2.05485	2.0293	12.8315	15.2704	16.636	10.8984	8.87491	12.1701	18.8388	25.3624	24.7259	16.9757	18.7676	8.28588
Csa3G690290	blue4	10.8952	0.863855	0.836455	21.1164	30.8658	25.7269	73.6984	75.4408	72.1235	88.5122	90.2753	109.994	102.309	124.53	124.546	81.3932	73.718	10.4167
Csa4G307920	blue4	6.56771	6.22613	6.03664	9.64518	11.7209	7.41732	9.61507	8.17714	9.40185	11.4885	15.7064	11.9891	10.8101	10.0229	10.5378	9.33243	6.85167	6.92518
Csa3G006780	blue4	10.9009	0.727586	0.751597	7.01622	4.90559	3.70252	7.8914	5.47288	6.05951	4.10563	7.31348	8.76186	8.63831	10.5772	13.3725	3.61825	4.8719	2.68272
Csa4G269780	blue4	69.7258	64.7432	67.8067	87.1307	91.2651	88.8667	121.745	119.284	130.734	130.743	115.892	135.726	124.006	126.104	130.07	113.171	105.9	94.6625
Csa2G403700	blue4	25.882	35.3886	41.5197	22.8296	27.2825	26.651	40.0419	42.5455	37.365	51.5017	39.4002	52.7397	45.1966	51.2829	50.6561	45.954	37.9851	26.2374
Csa6G074030	blue4	65.1196	55.728	44.0381	89.6675	90.714	85.7713	79.9453	82.5616	83.6117	76.5148	89.6587	70.6745	88.5782	93.6209	87.807	60.7167	70.0554	62.2667
Csa4G050210	blue4	11.7017	8.99195	10.4363	10.3349	9.41041	7.63847	11.0022	9.4804	11.5913	17.1238	13.1285	16.8047	12.2289	14.1492	14.8196	12.2248	12.1567	12.2619
Csa4G028440	blue4	13.5337	5.74318	3.05415	8.81117	7.9109	10.1351	12.9414	13.117	12.1239	12.9468	15.1765	16.8534	15.4115	15.8877	22.4065	10.7519	13.0666	10.8644
Csa4G358700	blue4	27.0915	25.8748	25.159	28.8008	26.3285	28.4369	32.017	33.2274	34.9066	33.3384	30.4341	32.7587	32.6548	34.3028	34.5594	29.0535	29.9067	32.1354
Csa7G446720	blue4	2.16762	1.07045	1.53205	2.44786	2.3473	1.8412	8.62152	8.18847	9.37931	4.28338	6.03192	5.44623	7.92087	8.31534	10.3982	5.16366	6.58201	1.61897
Csa2G441240	blue4	22.4092	19.404	9.1348	24.9251	19.3956	27.6716	31.8132	32.6697	43.2489	49.0029	56.5325	51.2444	68.0853	69.1265	72.1227	35.7018	52.3171	48.9281
Csa7G037500	blue4	8.71358	3.14784	2.22361	7.34159	8.07095	10.2651	18.6548	15.0454	15.6139	18.6354	21.2824	23.916	27.4951	26.4408	30.3586	17.2678	19.4685	13.25
Csa1G599510	blue4	163.47	125.521	48.55	142.278	132.224	132.175	193.347	180.105	198.722	189.555	166.838	211.467	207.083	236.085	256.396	139.797	155.643	76.6754
Csa6G518090	blue4	81.6696	66.1497	54.4561	114.398	112.905	122.228	123.761	127.417	165.981	156.185	172.782	166.957	205.083	244.221	312.788	121.851	178.788	144.295
Csa4G491190	blue4	25.6644	24.9504	30.2949	24.9886	22.8992	23.9397	28.2056	31.2038	31.0569	30.7825	32.38	36.5596	30.0161	35.9251	33.4477	30.2003	32.7778	29.3488
Csa4G297510	blue4	55.0976	57.8973	50.2698	60.157	52.8058	51.5303	66.2917	60.67	62.0788	64.1378	67.2498	68.0142	67.1834	61.8908	76.2227	65.8496	64.1102	54.9535
Csa4G007630	blue4	36.1823	34.8045	35.6472	41.8307	36.1695	36.5555	46.168	41.8839	50.6402	47.7408	43.6232	47.4351	48.1501	47.8223	52.4394	47.778	46.3751	40.2057
Csa4G443110	blue4	3.09624	2.94566	0.948332	1.51267	1.29854	3.13079	7.62527	5.68328	6.42856	4.04329	10.387	6.53951	10.5015	11.0607	10.9367	11.7784	12.2666	6.86744
Csa2G368880	blue4	100.48	167.853	39.6771	56.762	56.0341	68.9433	124.466	113.954	118.023	196.61	157.089	171.098	266.533	349.738	210.879	204.284	192.081	244.096
Csa5G115670	blue4	32.2237	41.1987	33.3834	38.2693	35.8572	34.0277	14.2487	14.0348	12.9847	19.0963	15.3438	16.6805	14.5384	10.4437	10.4675	14.5288	11.7808	14.7312
Csa4G651940	blue4	19.4881	16.156	17.2654	20.6741	23.0575	20.678	30.8717	30.6258	33.8221	32.7865	31.179	30.0394	25.7235	30.7062	32.219	26.6525	25.4406	16.2733
Csa3G821550	blue4	59.3694	65.9435	52.8985	90.3462	94.8458	87.8179	127.099	130.591	135.07	128.131	124.498	133.418	99.4425	107.389	115.116	104.184	88.872	55.4851
Csa3G848820	blue4	43.471	41.1788	47.9485	44.5739	42.2848	39.8735	47.9602	44.1896	47.276	49.8436	53.8221	54.9994	51.709	53.9552	59.5204	47.7304	47.8834	37.6811
Csa1G701970	blue4	12.4928	9.30589	11.4482	13.256	11.7484	17.2329	12.9123	14.8932	16.9431	12.8434	17.7953	16.7331	15.0543	16.1523	16.3128	13.0803	15.039	9.03678
Csa6G417895	blue4	5.36233	3.56175	2.66125	4.67963	4.33666	7.59529	5.30529	5.73559	6.41829	4.83495	6.25904	5.91568	6.39381	7.9152	7.2292	4.69	5.60559	4.93448
Csa1G021900	blue4	146.891	137.092	236.585	171.344	157.477	159.275	113.771	106.932	110.159	60.2412	57.8233	66.2663	42.4892	39.0422	42.9402	53.5156	67.7507	77.1452
Csa1G051770	blue4	24.0936	15.7827	15.0927	16.1535	14.7545	11.5589	23.0068	22.8621	30.9368	26.41	31.354	31.5406	29.0255	31.3681	31.2746	24.9452	26.7078	15.4235
Csa5G172870	blue4	62.0935	61.4187	63.6955	58.6585	54.7498	58.8914	52.5671	52.3196	54.5041	49.0912	55.4097	49.6229	53.9782	53.4917	56.5852	50.9456	53.7428	58.2671
Csa7G448850	blue4	8.16883	9.98693	7.69874	3.51579	2.21437	4.75653	5.43064	4.65571	6.20142	12.423	15.2292	12.8735	11.064	11.0626	10.9584	8.23281	7.7942	6.44208
Csa4G006380	blue4	102.082	101.91	97.8896	102.515	106.953	111.478	125.296	126.471	132.1	145.558	145.5	150.328	127.128	147.971	146.839	132.732	146.752	117.065
Csa3G172930	blue4	28.8711	30.3692	26.9043	28.3937	27.6631	29.641	34.0462	35.6602	33.7798	31.3312	31.3049	33.315	34.6279	39.3935	33.3121	28.9257	31.7969	30.7864
Csa6G427970	blue4	8.22679	9.73236	9.51844	8.98718	8.53204	7.77988	16.4618	13.9	14.0148	13.9941	12.5635	15.5446	16.2704	17.1721	19.1623	16.2674	17.1544	12.3769
Csa6G014500	blue4	14.0926	4.44897	5.29425	9.75246	12.083	6.88356	39.2526	31.1289	39.8365	32.9247	46.6495	43.4072	50.7345	56.9284	69.4598	36.8863	39.8534	6.67536
Csa1G629790	blue4	14.169	14.5039	12.5952	9.66051	9.95833	10.1944	14.3891	12.2721	10.224	16.7611	17.6653	20.0493	16.3751	18.195	17.7777	20.463	17.6475	15.9938
Csa1G537440	blue4	39.854	39.7533	40.0067	38.4195	41.4908	35.516	50.8758	46.1024	47.8925	49.5217	49.1275	55.1246	55.3694	50.5885	58.5361	48.0842	47.2342	44.4803
Csa1G612930	blue4	3.09916	1.01313	0.757218	2.67315	2.75156	1.93824	9.88954	7.72655	9.69965	9.97316	9.09739	10.452	10.1078	13.1215	14.4007	6.96847	10.1257	2.36034
Csa7G281390	blue4	160.537	125.408	120.29	184.283	193.253	181.661	242.871	239.486	248.196	209.15	243.873	227.714	215.008	231.658	249.415	213.233	190.934	117.102
Csa3G131970	blue4	52.7487	59.7472	40.906	51.9389	48.984	48.0152	60.9618	57.7479	60.1261	55.9853	60.2555	57.973	62.9911	64.372	61.3212	56.513	57.509	67.8662
Csa5G608180	blue4	18.7169	21.6015	13.6108	15.5609	18.683	18.9044	28.3401	25.6783	28.6633	32.8505	26.1905	25.7352	28.7733	32.1898	25.9448	25.8175	28.2593	20.9661
Csa3G185140	blue4	6.37656	7.83454	6.47549	6.63649	8.30111	7.70015	9.21819	12.5208	11.8032	10.4882	9.61026	12.1551	9.0833	9.4205	8.97802	10.1142	9.41438	4.59599
Csa4G337880	blue4	49.0257	50.5978	50.9024	39.4499	41.1473	36.1274	43.7694	44.2163	43.2744	56.5496	56.0221	66.8629	52.5017	52.7562	53.9211	49.6089	49.2915	46.7892
Csa6G410660	blue4	263.023	342.236	477.926	401.959	390.608	409.656	296.87	304.593	302.679	400.136	319.324	343.526	223.153	216.821	209.757	321.531	274.855	225.845
Csa1G063570	blue4	3.33358	0.546654	0.346491	4.91088	8.00744	5.97037	26.0973	25.836	24.5898	21.8995	21.9275	23.0104	27.4486	30.1576	32.857	18.4402	22.8029	2.45599
Csa2G374640	blue4	5.22883	4.26596	1.54452	8.8592	10.8309	8.59582	8.48908	10.9453	13.1706	12.3723	13.617	10.9694	18.8808	16.8126	17.779	7.57658	14.0918	15.3276
Csa3G596240	blue4	23.7604	26.4804	22.3055	27.993	24.9173	19.4746	13.6036	12.5346	16.8056	17.4276	17.0497	14.8575	16.0314	12.9574	12.4391	13.6317	14.8997	16.7687
Csa3G198460	blue4	117.384	94.3777	174.224	141.885	140.312	165.246	78.4151	66.7565	73.5042	93.871	103.605	84.7427	56.7175	58.4023	68.6774	90.2637	88.7097	80.4139
Csa7G050790	blue4	43.2231	32.345	33.8665	36.4276	32.9315	32.5888	46.6	42.3462	47.9622	40.569	44.1205	46.5962	55.3893	55.0693	66.6599	41.2064	41.2987	35.3428
Csa2G171850	blue4	4.84399	5.33061	2.63393	2.51159	3.70328	3.25299	6.18855	5.21725	6.00829	8.92231	5.47903	6.46454	9.06707	6.84519	10.051	5.59894	5.38597	7.03067
Csa6G067370	blue4	34.2024	35.1118	18.8173	28.7627	30.8612	28.4422	27.5072	25.1801	30.2795	42.2397	44.5389	31.2841	37.2922	35.147	35.3879	34.6412	32.6478	26.6877
Csa3G171780	blue4	45.0257	57.2772	58.8388	47.9844	42.2504	40.8998	41.4907	38.7118	38.7612	45.338	40.3404	46.5663	42.6978	37.1055	35.3722	46.6974	34.6435	35.1283
Csa3G879470	blue4	5.72552	9.78109	9.25565	6.27734	7.67612	4.99777	11.7109	9.93032	9.9549	10.7034	8.70287	10.4038	13.3974	11.4045	9.89214	12.2018	8.40887	10.2142
Csa7G328280	blue4	4.04891	2.05257	2.46953	3.16778	3.85932	2.327	6.7606	7.7578	7.32133	7.90451	8.0213	10.6094	6.96328	8.97722	12.6454	6.17301	9.08591	2.11193
Csa6G367170	blue4	34.0629	30.9139	33.2694	39.8513	51.6608	38.1613	64.1616	57.9468	69.6145	62.8055	63.9282	71.0197	45.3702	55.9138	68.1151	58.6009	44.6801	18.1094
Csa2G004120	blue4	12.9914	12.2415	9.93987	13.1359	15.5788	9.34583	25.2711	21.9934	28.5706	24.0331	25.4184	18.703	19.5108	22.3655	29.7602	26.9168	21.5828	10.6751
Csa7G452010	blue4	9.14725	11.9331	6.92789	7.98098	6.78246	8.48646	10.4282	9.42796	10.4362	10.507	13.3514	12.5382	15.2216	14.0067	15.7043	11.1034	11.2462	9.8968
Csa7G396330	blue4	16.0989	25.2788	3.13821	93.2091	112.91	73.1597	77.3495	126.961	110.515	173.764	156.365	159.39	193.834	169.432	188.07	93.8447	132.846	99.2533
Csa3G002730	blue4	42.1726	46.3769	44.0747	55.2123	66.4991	52.7246	73.2057	60.179	63.5088	62.3756	70.1236	69.3687	58.896	63.4394	69.0068	69.0705	60.3544	51.2966
Csa5G470570	blue4	11.8298	10.9264	9.4474	8.20863	8.37683	9.30463	20.1036	22.041	19.5625	13.3793	14.1096	17.5654	18.1924	16.665	24.809	18.9073	20.0042	5.82866
Csa4G630540	blue4	4.56934	3.82111	2.96678	7.07632	6.54694	6.1414	10.2578	9.31786	9.30918	8.87794	8.83264	9.23485	7.63618	8.2594	9.97369	7.39894	5.60492	4.76678
Csa1G366980	blue4	37.9935	35.6751	29.3642	40.0499	35.549	40.6351	43.0809	42.3272	43.8283	43.2199	37.7377	41.5676	48.6597	46.1441	46.5224	39.0647	42.0445	41.3048
Csa2G008660	blue4	39.3041	31.0175	29.9695	35.699	32.8075	33.151	43.2814	47.0454	43.7716	42.9921	47.0778	41.5703	33.0668	42.1945	44.5425	37.9467	39.3743	24.6761
Csa6G454420	blue4	8.33856	9.97627	8.86081	7.86815	7.98565	6.85753	3.09542	6.23077	5.88529	3.50159	3.14019	3.33659	4.51478	3.39533	2.64919	5.08441	6.37391	10.2752
Csa4G430830	blue4	4.2002	4.67211	3.17326	6.12395	3.98302	5.12592	3.59068	4.6417	3.49814	5.33716	6.11019	5.36051	8.62399	6.35384	5.95524	6.08693	5.06923	7.1243
Csa5G082290	blue4	18.405	15.4603	14.8288	15.6589	15.9485	14.8026	24.1357	22.8594	21.637	21.1304	22.4695	25.3182	25.6948	25.4229	27.7544	21.3428	19.9431	17.6632
Csa5G218770	blue4	33.894	30.7018	28.9749	56.1951	43.9817	70.2811	60.8331	61.3103	66.7657	62.5292	61.0083	57.6499	88.058	68.9282	75.2746	57.646	49.2863	52.0674
Csa5G283990	blue4	70.2566	70.2927	41.9029	70.8659	72.0737	64.9435	86.1196	86.4769	94.5169	73.3159	82.5167	83.7755	97.881	102.918	116.056	80.5595	93.0647	98.3012
Csa6G519640	blue4	7.35812	6.66822	5.54062	13.0794	11.8144	10.6897	10.7996	12.5107	10.4229	11.1033	12.7441	12.9113	13.3132	16.4586	14.1659	9.69697	9.80488	9.95706
Csa7G239590	blue4	3.12639	0.232995	0	3.38118	2.67719	4.70511	12.9182	8.43427	10.493	9.52999	7.85124	13.8523	9.82505	11.9852	14.1067	8.3176	11.4127	1.5053
Csa3G133110	blue4	19.6114	15.9978	16.2547	15.7936	15.6133	14.1541	26.923	26.0118	26.4969	19.5971	21.9159	27.1656	25.2745	26.2351	26.7762	26.4058	24.2182	23.1605
Csa3G141760	blue4	26.6796	25.0628	20.7703	21.82	17.9646	16.5792	26.2557	26.8974	28.102	25.9129	26.5604	30.084	25.918	26.2873	27.3011	22.8968	24.6859	18.5497
Csa3G904110	blue4	24.5374	17.6334	18.6618	10.8315	15.2814	19.5746	13.6236	15.3858	21.1919	21.3703	17.8121	23.6376	21.753	23.7356	26.1529	23.7321	26.0187	21.5893
Csa1G084320	blue4	168.21	81.1515	53.1069	197.622	251.536	175.675	596.74	533.259	623.043	527.755	656.933	503.542	568.21	679.734	766.809	534.855	645.047	172.533
Csa7G074280	blue4	27.7414	27.5189	19.2188	22.8481	21.5063	21.9902	29.1368	27.1566	32.7536	30.9671	29.4768	40.234	28.6563	26.9929	26.7887	22.228	25.4283	21.7324
Csa1G571790	blue4	17.8231	11.9604	13.4452	14.1956	14.5758	14.8307	20.1519	19.9031	18.714	16.6078	17.638	16.1205	19.4014	21.4229	21.5313	16.718	16.316	12.6557
Csa3G731150	blue4	35.8961	36.3118	19.775	21.2399	22.598	24.6591	36.5149	40.9599	39.5368	56.7824	48.5707	47.0538	61.7208	59.9415	58.4278	47.8469	46.3148	45.6399
Csa3G730180	blue4	23.4295	14.1131	7.35383	36.8789	45.5883	40.6774	66.5973	76.0796	69.7245	76.7779	83.8433	94.3235	71.5847	90.8055	89.9821	61.1206	50.8353	21.0919
Csa6G432280	blue4	46.1934	40.2304	36.875	41.1196	43.9242	40.7708	42.9185	44.5909	48.891	40.8688	43.5099	47.0519	50.8809	54.5714	54.96	44.7734	53.249	39.0715
Csa1G173200	blue4	41.8521	35.5277	31.7288	34.6612	35.9389	35.126	38.2359	40.7205	39.5676	34.7676	40.695	39.577	37.4952	39.276	41.5956	36.3311	33.836	35.2171
Csa5G651650	blue4	10.9755	11.0238	6.09854	10.664	11.6878	11.2058	11.6909	12.9964	12.6604	15.5839	13.6486	15.8688	15.4402	13.7215	15.7775	13.1877	12.8823	12.3068
Csa5G289610	blue4	9.42818	5.99943	6.17771	5.65852	5.53291	4.2797	14.9242	13.1678	14.6983	14.8351	14.9972	17.0817	16.9928	20.429	22.7346	14.1687	15.2671	5.67437
Csa6G181600	blue4	22.0459	21.3586	17.4008	17.1646	18.2478	17.1647	29.8429	31.3676	32.3863	35.7947	26.0843	22.8948	32.6119	32.5583	34.6467	30.6867	33.9699	29.0727
Csa6G365750	blue4	62.9229	59.4538	54.5639	56.4111	60.374	59.4439	65.4845	65.1758	70.1992	74.4165	75.9555	72.9091	83.7356	81.444	89.7204	75.5745	80.4558	73.4155
Csa2G248120	blue4	7.83271	10.0436	10.014	6.21759	6.61539	7.02761	8.66844	8.14355	10.6315	10.6906	10.6351	12.3965	16.0237	18.4071	18.0769	14.7461	15.7915	14.3897
Csa1G288020	blue4	5.76992	0.3592	0.427667	8.33093	6.40206	6.44244	7.61623	8.38477	11.6918	6.50027	8.34514	8.92158	5.68011	7.23023	10.7547	6.10048	6.57355	4.32708
Csa1G039090	blue4	48.4837	44.8724	55.8079	40.7417	39.3395	43.1698	50.4033	48.836	50.8594	51.2587	48.5178	52.5388	50.5734	52.8208	53.269	44.0044	47.0243	42.9324
Csa7G452940	blue4	30.9525	14.9887	4.2598	24.8139	24.2321	22.5019	34.9905	30.9857	32.8464	36.1424	42.7467	38.6713	39.1411	42.0469	50.276	24.4245	24.8817	14.1123
Csa6G486680	blue4	13.6736	13.9657	6.79945	13.7912	12.8473	12.4306	24.7663	18.8232	20.5735	18.9296	18.8822	21.3106	19.3881	24.5828	23.9913	16.689	15.9525	12.5316
Csa4G664370	blue4	62.0923	65.2078	66.3057	61.0882	60.5948	59.8896	20.8838	20.2252	17.8086	32.9428	29.4014	31.1758	26.442	21.3377	21.6831	25.4724	25.3265	33.2014
Csa3G147210	blue4	15.6585	17.1576	11.5058	8.96498	11.2564	7.70489	17.9463	16.6295	19.1987	23.5897	20.3665	21.3702	20.5279	22.9114	25.2412	18.403	20.0472	18.6558
Csa3G176310	blue4	46.0504	54.5243	76.4092	56.3795	54.5411	51.8111	38.0545	36.5126	41.1025	51.4183	44.5009	43.754	41.9837	36.822	32.6631	45.8857	38.4059	37.8963
Csa1G043130	blue4	53.5189	52.0515	47.2487	86.989	101.681	83.2112	125.94	117.612	127.876	117.843	136.461	133.121	100.162	116.499	126.729	107.159	109.186	77.7526
Csa6G105170	blue4	67.0021	71.8936	50.3444	88.3928	75.6024	84.7196	71.5513	73.7105	70.9473	97.0161	96.8771	103.473	89.1475	83.993	88.8364	75.5496	75.1405	72.876
Csa2G335570	blue4	5.70236	4.15862	3.53039	2.73743	2.3781	2.16159	5.13234	3.94184	5.6785	6.40396	5.40205	6.5539	6.05986	9.67425	9.38268	6.04893	7.76477	5.39311
Csa4G128010	blue4	5.3142	1.05365	0.672262	4.74103	2.40136	2.97784	8.09769	7.56779	7.46618	6.41811	6.53111	7.54314	10.0213	12.2378	13.6592	7.57895	8.44543	5.02812
Csa3G020620	blue4	20.4065	22.8738	17.6709	20.1754	22.933	20.1984	32.559	26.8588	29.2453	26.4354	32.2773	29.693	29.8593	28.621	32.2733	30.4587	31.1542	20.5457
Csa5G167730	blue4	25.099	20.8683	19.1346	17.9336	17.7307	18.3567	25.6203	24.7331	27.1185	23.454	25.5436	28.5878	30.688	30.1176	32.0179	26.3561	30.2871	20.5179
Csa3G686710	blue4	82.7802	77.8177	85.3552	100.398	97.836	96.8359	87.3262	84.0587	86.3823	69.8835	84.7927	81.9042	73.1007	67.2931	67.7225	65.7964	62.6758	74.7413
Csa3G611390	blue4	24.6447	18.4602	19.3684	18.1059	19.0946	18.4211	15.8573	16.0274	21.1086	10.6881	12.9754	14.0291	14.3589	14.4857	14.5265	14.1887	19.0624	18.7598
Csa1G537410	blue4	5.95033	0.528883	0.265134	6.7431	5.96656	5.34015	7.43251	5.47008	4.82477	5.29427	5.12378	5.51646	5.75907	3.96258	8.87609	7.04494	4.66312	2.44881
Csa4G337920	blue4	25.3143	22.562	29.7241	26.631	28.6796	24.1311	34.1421	32.6634	35.7785	34.085	41.6749	38.2524	39.911	38.4021	38.6225	33.0475	30.8458	30.0538
Csa4G641730	blue4	64.6231	47.6838	52.2924	87.7959	83.8599	91.0531	112.277	102.289	102.847	104.101	128.51	109.532	89.2136	111.105	135.81	88.823	100.524	84.7625
Csa5G152870	blue4	46.744	39.6225	37.1776	30.5312	34.3463	33.743	24.9665	28.3871	27.727	31.2281	27.1758	25.5057	26.6657	22.5249	18.8423	29.2381	34.8885	39.8084
Csa3G736780	blue4	60.9577	49.2971	29.755	49.7128	45.4912	51.4473	84.9659	108.976	121.805	117.003	125.214	119.788	154.074	191.033	148.038	100.05	120.803	94.2139
Csa7G375730	blue4	14.3661	2.82362	1.30277	7.43369	6.91695	5.68345	10.2056	10.912	13.4752	13.4212	20.1295	16.055	19.8203	21.7675	28.798	10.518	16.0749	9.65937
Csa5G625980	blue4	25.6615	20.7067	15.4231	19.1709	19.8727	17.2614	50.3252	48.6164	49.6288	39.4524	44.2298	44.2486	62.7884	65.9397	61.9727	41.1918	47.1937	21.6626
Csa1G024190	blue4	7.12551	5.75842	3.37632	4.46799	3.93973	5.26132	6.10038	8.35897	8.78831	6.85066	5.21276	5.90089	8.44826	11.8998	10.4805	6.17225	8.13752	6.56315
Csa3G901060	blue4	13.7922	7.93113	9.2484	15.1018	11.2564	9.62071	17.0367	15.4548	17.222	15.6819	19.4269	19.1526	19.5108	17.5454	18.7718	20.3943	16.797	12.8101
Csa4G045020	blue4	17.8687	11.985	7.0974	8.06417	8.63903	6.62983	10.9269	11.6789	12.4639	19.6146	19.9273	16.0098	19.2295	22.2589	20.1007	17.0288	14.1139	10.1128
Csa6G107940	blue4	74.3538	73.6033	63.6466	96.2648	130.164	124.25	205.573	160.687	231.979	197.324	194.283	161.512	263.477	232.536	272.628	166.472	141.681	104.43
Csa2G351610	blue4	40.0548	35.7826	52.5617	42.7114	37.9258	43.6617	38.1611	40.3456	40.1659	31.5762	32.3913	32.97	30.7841	33.4197	38.5655	31.3942	33.5097	36.2966
Csa4G308550	blue4	1206.94	1731.93	2951.03	2795.64	2339.93	2152.72	955.915	834.893	759.996	1766.01	1637.13	1435.88	1103.22	766.963	904.067	1549.99	1648.85	2067.89
Csa7G448760	blue4	42.8657	39.6006	41.5592	38.1921	38.9398	43.2189	61.0244	62.7438	65.4115	60.5902	45.8874	57.2767	62.7415	71.9281	79.9041	52.8544	69.4573	61.9269
Csa4G355130	blue4	106.271	76.9618	96.5997	65.7002	75.1202	78.4279	53.209	54.3084	64.6295	60.3388	67.2618	78.6901	58.2711	71.8278	80.6574	78.3003	103.903	88.1614
Csa5G550190	blue4	32.124	26.7163	29.2904	27.9486	29.6195	25.1777	36.1047	34.9156	34.1198	32.777	36.7736	38.6677	34.3902	35.3699	35.1535	31.1654	28.3304	26.7467
Csa5G161960	blue4	9.82635	11.9831	8.19258	6.60573	6.41179	7.168	9.42191	9.12066	10.745	11.8252	9.96315	13.8038	11.937	12.1761	12.1263	12.2696	13.1714	11.4297
Csa3G149360	blue4	22.007	7.77625	5.09655	17.8059	17.7272	13.3628	61.9151	49.7727	57.0613	45.9672	53.8303	59.8846	53.7733	70.1016	87.7615	44.3878	45.358	14.0012
Csa3G113400	blue4	16.9318	19.4288	17.8583	12.8673	13.0884	15.9016	12.9391	13.236	15.2481	19.9234	16.4286	17.0007	33.3477	35.647	37.703	20.1585	23.4785	25.518
Csa7G075650	blue4	61.6651	61.7924	51.558	49.429	50.9239	69.0504	98.2666	102.741	106.348	111.61	86.0611	115.846	105.805	121.189	124.057	101.095	107.422	88.8454
Csa3G777000	blue4	12.3721	15.7064	9.64979	5.87571	8.6967	5.33438	10.3076	9.83907	9.61398	11.4401	11.2542	11.209	14.057	15.3849	19.0666	13.5911	16.0682	15.3228
Csa1G250130	blue4	435.722	485.638	387.528	559.32	581.415	600.043	423.089	464.752	458.078	412.907	420.962	405.597	400.287	337.318	301.426	421.915	314.699	485.118
Csa1G050260	blue4	7.61392	3.64384	3.13359	9.53477	7.99937	6.31305	14.8478	15.0817	17.5836	23.6763	21.338	23.5302	27.3883	30.8589	37.2887	19.5413	22.7178	11.404
Csa1G470450	blue4	47.4088	53.1382	44.6723	40.3109	34.9429	37.9902	32.6446	35.5157	32.3204	24.3288	27.1267	24.9832	24.0208	24.0509	17.6106	33.5033	36.9947	58.123
Csa6G169360	blue4	8.2977	7.77458	9.38574	6.66086	6.15992	7.08273	11.4681	8.99524	10.7489	13.6342	17.8775	18.8387	12.9297	13.041	16.8814	12.8218	10.7943	7.83048
Csa2G354980	blue4	6.11453	2.85823	3.65148	7.38293	12.2797	8.45211	36.3662	31.3896	38.4355	34.5365	37.7198	37.4339	53.9889	60.6515	75.4839	49.2491	58.5861	7.89276
Csa3G011830	blue4	5.99043	2.9442	3.812	8.11263	7.01379	6.6862	9.01136	8.32474	8.63411	12.5851	12.5129	11.4773	8.4457	10.2206	9.96694	6.62474	7.06668	4.36765
Csa1G038910	blue4	10.6702	11.9431	5.0399	10.7795	10.9145	10.2784	11.5124	12.4191	13.0212	16.2585	14.6965	17.7002	17.8922	19.2668	21.0165	15.0434	16.4418	17.5546
Csa3G104880	blue4	32.9428	27.2521	26.0246	33.3024	28.6145	28.2888	38.3507	38.4908	38.8404	36.3309	42.24	39.2348	34.5246	38.5876	38.9047	34.1862	30.8948	24.8045
Csa3G891640	blue4	5.96004	1.14268	0.650795	11.5362	19.119	14.1499	45.1788	46.9161	47.0418	42.2331	47.9318	44.536	46.6152	55.2257	53.1392	40.8678	38.1167	6.91651
Csa5G608170	blue4	11.2108	11.482	10.4791	9.21904	9.7701	10.4753	12.4631	12.6743	11.3166	12.7597	12.0452	14.0865	16.2199	16.4003	16.178	16.1708	13.8832	12.0494
Csa3G881710	blue4	14.525	3.7399	4.1628	10.1844	10.6604	6.36664	49.4468	36.4225	45.3095	41.04	40.5172	42.5789	66.3849	69.1834	83.6585	42.3867	49.886	10.3748
Csa1G427520	blue4	62.6097	56.6599	42.841	52.3855	51.7466	59.1584	70.7119	68.128	82.7411	74.4353	75.4526	60.8577	67.0234	76.0047	77.8344	56.1847	73.0985	70.7636
Csa7G044980	blue4	192.487	139.346	36.1345	158.726	175.765	164.467	281.254	309.434	354.714	253.611	231.322	262.507	472.257	347.857	373.844	256.733	235.254	162.835
Csa6G519660	blue4	21.5749	15.9422	11.1789	15.743	11.3987	10.3951	18.899	15.0129	19.2483	20.2428	21.3929	21.2481	21.0466	22.9211	22.6179	16.0058	18.7828	14.6838
Csa4G630520	blue4	26.0785	19.1647	25.4647	16.1535	16.4862	15.2945	22.4244	22.7859	28.2566	31.3351	31.4937	25.938	34.4766	35.3725	32.3312	28.6198	37.2465	29.4904
Csa4G083530	blue4	6.18303	8.69893	6.73713	4.18452	3.26468	5.03803	5.51877	4.48954	3.21805	9.64364	12.3417	11.2737	5.8945	8.79569	9.01866	7.4381	7.25757	4.85167
Csa1G554540	blue4	10.4735	8.06395	6.43083	8.10223	8.14336	8.11041	10.3932	11.7082	10.9075	12.7867	13.617	14.7139	12.8801	15.1985	15.729	9.84593	10.7532	10.3708
Csa3G061560	blue4	58.1882	52.0154	42.5208	50.8715	43.8281	41.815	52.1275	55.36	53.2792	49.6455	54.825	59.8276	55.5467	54.3576	57.2397	50.664	53.2276	59.4161
Csa3G810550	blue4	34.5552	29.3351	21.6848	36.628	40.0933	28.5562	99.1634	86.6068	98.7048	87.6442	85.84	102.215	90.4061	100.9	111.502	64.2738	87.1733	22.8951
Csa7G412870	blue4	46.7457	57.2639	65.979	46.9442	49.6706	52.0318	34.5188	30.0346	33.7386	35.4373	39.6392	37.2286	29.8167	28.7901	26.8494	32.7559	35.4971	31.2503
Csa7G446710	blue4	85.5977	91.6419	75.1891	113.161	110.056	111.33	154.544	148.616	137.765	140.914	136.471	150.272	144.972	161.921	162.027	115.584	115.196	103.022
Csa7G389450	blue4	23.2975	9.49137	1.51153	23.1323	20.3613	25.9982	36.717	41.3114	41.3643	40.5451	57.6207	47.2625	57.6221	63.3743	65.9483	32.8772	32.1499	27.0707
Csa6G133670	blue4	15.1746	14.4706	13.7677	9.20724	9.18198	7.69002	14.8395	13.0913	16.6211	19.9337	21.2684	21.2592	20.6579	23.8081	27.3238	19.3739	22.4876	12.3493
Csa5G587160	blue4	36.3786	33.4756	28.018	33.3532	36.418	34.8654	36.9497	38.3668	39.2766	36.442	37.2552	37.4153	44.8208	45.3971	40.8853	39.8723	39.8507	30.7896
Csa5G622610	blue4	21.6716	23.6386	23.1793	21.7337	23.0784	22.5458	29.2823	25.7049	29.6813	30.7286	26.2304	30.1686	28.4267	30.1805	32.1645	28.4677	27.4913	24.1008
Csa6G014620	blue4	24.842	28.491	26.6527	24.7863	22.9408	23.9278	26.5171	28.0967	28.9019	32.2338	29.8383	33.5793	30.7629	31.5285	29.1072	25.5117	25.8439	26.585
Csa4G106850	blue4	42.0688	31.4449	35.0936	37.5106	41.0777	35.1276	37.8593	39.06	40.818	34.7771	45.442	38.3119	43.8801	45.0526	41.9017	38.3784	40.4122	36.5456
Csa7G214190	blue4	18.3247	20.663	16.3684	20.7203	21.3027	19.0123	31.8255	32.5071	34.0644	26.3587	25.39	28.3524	31.8661	32.9578	31.5916	28.7656	29.6763	26.4266
Csa1G027510	blue4	4.69177	3.36995	4.79314	4.71169	4.99373	3.74833	4.21615	5.5839	5.06795	5.2301	5.52932	5.9673	5.43826	7.01113	5.49419	4.92736	4.18006	5.14767
Csa1G569260	blue4	41.4597	39.9304	48.2984	53.714	49.9733	47.8266	60.2733	65.1026	67.387	58.0715	64.3939	67.0435	54.0057	63.5095	62.8914	52.5454	59.1386	44.8833
Csa5G623380	blue4	54.295	40.781	35.1428	58.9667	59.6115	55.1126	64.2135	62.289	62.1436	55.0362	67.786	54.8124	55.6601	59.2561	65.4149	58.4752	59	47.3306
Csa3G781610	blue4	37.0366	38.8099	36.824	46.2985	44.6856	48.4061	35.002	37.1603	36.4011	31.0941	37.2369	29.8596	34.5902	31.904	34.4855	37.1971	38.9871	47.2191
Csa1G574860	blue4	8.46616	0.5715	0.492293	2.21105	2.58129	4.30325	6.85781	7.76089	6.0975	7.91028	5.34	6.38915	11.3859	10.0634	11.1577	8.23449	8.35869	4.68901
Csa5G083300	blue4	16.6243	14.8525	10.3101	10.226	8.81531	10.746	14.5912	14.02	14.4551	17.6491	15.8793	18.7038	18.3579	20.0527	18.7578	16.9308	16.3253	13.0192
Csa6G497020	blue4	1.68498	2.18271	0.202292	5.60875	4.65582	6.28709	10.7537	12.6998	11.3422	8.6573	7.33966	7.43261	14.5685	15.2194	13.4725	7.42747	8.20584	10.7541
Csa3G179150	blue4	0.778772	0.0838327	0.0560348	2.66486	2.77304	3.32645	6.94906	9.361	7.77677	8.22646	5.97353	6.07713	11.4555	11.9059	12.4369	4.5263	6.72228	0.376122
Csa1G237050	blue4	17.776	19.3919	21.0052	19.7328	19.2054	19.709	30.5604	24.5293	23.2357	27.5191	25.1566	31.173	24.6191	27.9282	31.3475	25.4576	25.1881	23.9183
Csa5G623830	blue4	25.9286	20.8099	20.6111	15.4988	14.3488	14.0291	17.6122	18.58	17.9589	28.3644	23.3102	24.4723	26.1938	26.2019	25.2236	17.2291	17.8052	17.5283
Csa5G612280	blue4	5.04593	5.29601	4.92777	4.05933	4.57118	3.70135	5.32397	5.11958	5.1292	6.18142	5.59072	7.34698	6.00453	6.81875	7.38421	6.39982	6.98064	7.01861
Csa3G129560	blue4	8.62412	7.04533	6.81531	5.89003	5.89861	7.29996	8.68744	9.68315	9.40299	11.8896	9.22712	10.4689	8.14494	9.71949	9.21339	9.14888	8.69014	8.15809
Csa4G003095	blue4	0	5.13373	0.485583	11.7473	1.82125	17.9134	27.1183	14.3595	0.335559	49.1068	11.424	42.1302	56.2533	77.989	34.5702	3.92237	44.0723	32.02
Csa7G305370	blue4	22.0967	28.0698	22.3312	25.1382	27.3061	23.9685	45.8504	42.4615	42.5179	47.4449	35.579	47.0852	56.2277	49.5914	51.9318	46.1238	45.4363	51.1886
Csa4G372090	blue4	8.95872	9.79369	1.08777	9.10314	9.15824	8.47694	16.6922	20.8921	20.0453	14.4711	12.0422	16.5615	20.8637	18.9855	22.1761	10.5771	11.1712	11.3665
Csa5G590080	blue4	9.42717	6.82709	7.5423	7.77866	6.82551	4.64938	7.75674	7.63527	7.71452	8.80638	9.57912	11.8364	13.1112	12.8537	14.3284	8.87453	11.0972	8.23813
Csa7G432090	blue4	32.2169	25.541	15.088	20.6742	18.1484	18.1845	29.8474	28.3738	28.8387	29.6487	28.2294	35.08	29.749	33.8891	42.6121	21.1937	29.2627	17.8325
Csa7G184650	blue4	43.2789	44.3355	54.8179	38.3861	39.8198	37.3809	54.9652	48.7447	49.4107	48.6464	52.9298	48.992	52.4369	60.4681	61.4522	52.9222	55.0558	47.5853
Csa6G357000	blue4	22.4261	19.2775	24.1759	15.234	19.2064	19.5085	34.5065	38.6041	37.836	34.72	29.8133	40.2475	27.0323	36.5336	43.8589	35.9328	44.2528	21.9907
Csa3G652380	blue4	21.6384	4.17872	1.84838	15.8336	15.2041	10.6928	16.9056	18.6436	14.091	14.2495	16.2886	16.7017	15.6136	15.4323	21.1114	11.9557	14.8688	7.22196
Csa7G197290	blue4	3.68278	1.89571	1.29361	5.43182	6.65594	6.51186	11.1505	14.6036	12.0108	13.5309	13.0629	14.8786	13.0045	14.0252	14.302	9.93167	9.72903	3.51593
Csa2G061580	blue4	13.7061	11.7667	5.6635	9.65661	9.13218	8.55297	10.9533	10.5261	10.1757	12.6654	11.6403	14.4667	12.3946	14.2078	13.3662	9.9645	10.1406	9.02067
Csa2G010420	blue4	12.0193	21.254	17.8989	10.6538	11.6778	15.8221	8.47526	8.62053	7.78934	8.05867	6.19998	6.3989	6.82869	11.6399	7.08778	9.26406	15.6977	21.4926
Csa2G035450	blue4	26.6559	18.8533	19.2409	18.2605	18.989	19.9186	20.5346	19.6416	19.1307	28.3621	28.8917	32.8397	33.6918	31.31	31.4522	25.0435	25.6627	27.3637
Csa3G127220	blue4	4.3097	2.59974	1.36534	3.99552	3.35046	3.55857	9.54515	8.14152	7.35571	6.51119	6.40556	7.87078	10.1524	9.07397	9.78458	7.24974	6.6826	7.18014
Csa7G447940	blue4	16.6504	2.1552	0.753021	24.4724	29.2324	29.7437	57.2192	59.0663	70.5139	51.598	53.4708	64.5777	71.3249	70.44	87.3035	42.9056	49.9403	32.8058
Csa6G151110	blue4	66.0592	66.362	22.327	102.962	106.374	126.152	63.7048	69.2557	62.6203	111.546	123.584	104.638	147.144	127.875	112.95	106.152	103.112	110.349
Csa4G325530	blue4	11.1798	10.0831	5.96682	12.179	9.98197	9.48788	11.033	10.0437	10.5243	12.3723	12.7844	12.0068	13.705	13.6523	15.0449	11.9589	12.6043	10.6376
Csa3G734320	blue4	16.1187	18.4761	5.3428	14.8009	9.97222	12.7926	13.6212	15.1796	16.3222	17.2739	16.7694	16.9106	20.4491	21.7195	19.1663	11.993	12.452	15.2201
Csa5G471070	blue4	4.35268	4.77747	5.20475	5.03513	7.47172	4.43945	17.8015	16.0106	15.7491	11.5631	11.5794	14.0445	17.6086	18.2957	21.3757	16.0695	14.6132	5.54662
Csa7G372890	blue4	35.4018	31.4123	33.9057	20.3648	23.6915	17.1061	25.8353	27.1271	25.6349	37.2761	35.3769	33.2659	33.2975	36.6166	36.4707	32.4883	37.4144	25.4577
Csa5G623650	blue4	23.0306	1.81109	0.944234	15.3188	13.3185	31.0296	188.66	224.696	362.894	132.638	75.5228	113.267	371.995	523.331	731.481	212.296	368.177	214.75
Csa5G218750	blue4	28.793	26.8145	24.0982	17.9253	17.4726	20.4312	22.9981	25.7876	24.5455	25.2339	32.193	28.0491	32.3623	39.3958	32.8558	26.4355	27.4792	27.6264
Csa7G039790	blue4	0.521961	2.43212	0.989883	2.82057	6.66578	4.14619	17.0261	11.678	14.8211	8.68305	9.20478	6.95736	11.7996	16.9109	25.348	7.77526	15.4387	10.3458
Csa3G824770	blue4	8.45769	8.70615	9.15684	10.8824	15.9595	9.97904	20.8976	17.6559	15.2773	16.6291	23.8185	17.0934	18.5887	17.2762	15.5941	17.7365	13.3789	12.1318
Csa7G234670	blue4	25.1982	23.9101	26.027	25.9464	26.6922	20.8521	28.2884	23.5234	25.5346	26.9846	31.6916	29.2537	31.8811	28.7264	35.2318	20.6802	22.0288	21.1878
Csa6G014700	blue4	14.2937	14.9652	6.67801	13.5132	15.28	16.0737	28.7763	27.7224	27.1752	29.6526	21.5297	23.8536	37.3866	34.731	33.5943	32.7371	28.5644	30.6397
Csa3G199600	blue4	32.3524	21.5271	24.6311	25.6199	28.0563	23.9392	35.3427	35.0465	35.4464	34.8641	40.405	31.4974	31.5995	33.9918	36.9984	31.8611	37.3183	26.6139
Csa2G381660	blue4	27.908	24.6868	32.0852	52.8712	48.7093	44.3783	41.2772	40.5784	37.9091	25.096	27.3945	23.683	18.4297	20.1327	21.9675	20.0203	20.2842	18.5185
Csa4G154320	blue4	72.5379	1.04812	1.55003	90.3104	74.2304	52.2183	227.214	243.126	200.036	107.712	208.794	200.827	121.852	198.168	296.002	214.252	133.284	13.7406
Csa3G035330	blue4	54.4668	43.1189	37.8783	32.9147	35.1012	31.4349	63.5683	63.1952	57.8177	71.0389	74.383	74.0037	93.29	101.006	101.345	73.5564	74.2425	59.1651
Csa3G646510	blue4	4.66096	6.29455	8.30038	5.95731	8.57628	8.21723	9.46483	14.7818	18.0136	11.1203	11.8879	9.34864	14.3891	16.4497	19.4041	6.1244	13.7033	9.94573
Csa2G382400	blue4	25.3611	18.608	21.5212	21.7348	17.05	19.2229	21.7118	23.2399	27.6557	26.3401	25.3765	28.3489	26.3631	27.3096	28.764	23.8534	26.0691	20.3577
Csa5G162020	blue4	27.3498	28.7906	24.7393	28.7607	29.9243	28.5977	36.1957	35.7685	35.6579	36.147	37.2608	37.74	37.3156	37.6453	39.238	33.8879	32.275	29.9207
Csa7G183650	blue4	14.4615	12.3264	7.95251	6.06313	7.54956	8.20238	11.768	11.737	14.1809	17.6354	12.4641	15.4921	17.9487	18.6813	15.1912	12.8417	12.834	11.6404
Csa6G504460	blue4	15.8499	12.7123	22.233	10.7336	14.2639	13.4217	8.37416	7.02385	9.35217	4.73022	5.88651	5.02278	6.07556	6.5524	6.22389	4.80861	7.09284	16.8249
Csa1G701930	blue4	93.3179	107.65	95.1503	122.832	125.384	111.737	170.367	160.442	178.513	154.483	186.099	155.147	161.875	161.639	186.865	175.207	165.449	134.402
Csa2G361440	blue4	5.91079	3.24572	5.03678	2.67865	2.02992	2.85644	6.35528	4.46643	5.01326	5.20703	7.22757	6.94333	4.7892	6.42687	8.08098	7.73261	5.49077	3.25005
Csa1G003520	blue4	3.72037	3.9512	3.35303	1.86166	3.40279	2.33014	5.82033	5.28085	5.16339	6.65276	5.71288	6.45965	5.42143	7.32719	7.03877	7.51031	6.35025	2.6541
Csa6G108450	blue4	34.8177	25.9525	23.2799	18.121	18.4495	13.5044	23.2169	22.4718	31.2522	34.4979	29.9226	41.1995	31.1049	33.3212	36.3089	29.9605	30.5383	22.1555
Csa7G427120	blue4	37.0102	38.374	13.6917	19.8885	18.7274	18.9738	20.8561	21.1289	27.7063	43.4809	42.7791	40.1449	46.7898	48.0309	41.3685	22.8039	23.0028	16.2242
Csa4G011780	blue4	4.52957	3.69781	1.45173	7.20419	5.53801	5.8006	8.75558	10.1373	9.85201	8.46397	8.09279	8.0392	9.75017	10.3876	11.0499	9.73258	7.58949	9.57052
Csa1G033010	blue4	7.7988	10.4515	2.16919	13.8007	15.333	14.0092	20.5741	24.2127	22.4081	24.1116	25.0609	26.3506	28.7822	34.6158	26.7992	20.1822	21.9197	19.8915
Csa7G332900	blue4	12.501	7.19152	10.3328	12.7724	16.9415	12.4246	17.4596	20.0732	19.8924	25.7324	25.4279	31.542	21.4902	27.9115	28.0143	23.0547	21.2405	20.7848
Csa6G445220	blue4	14.336	10.5844	12.725	19.5598	17.66	17.358	19.0874	20.4743	17.9741	17.682	22.4428	17.3842	16.8726	21.3158	24.9782	19.0877	19.8624	14.646
Csa6G190220	blue4	32.2485	29.8256	25.031	25.8483	27.4081	21.6766	35.6361	33.0785	35.3767	34.003	31.4684	34.881	33.1686	29.115	38.8711	29.132	31.2059	35.7601
Csa7G004140	blue4	14.4372	2.81579	3.84604	12.3729	16.5822	9.37944	55.9489	38.5725	48.8085	38.7091	53.4474	58.6757	62.6581	64.2535	77.0054	41.9214	47.6853	6.33859
Csa5G606750	blue4	9.83865	7.80778	10.9904	8.23853	7.6287	7.33006	8.09513	8.81152	9.42074	10.7428	11.7793	11.1557	11.6724	13.2613	12.1944	10.1575	10.5587	6.91296
Csa2G108700	blue4	6.15068	2.90385	1.84998	6.49034	10.6797	6.46203	24.7414	21.0652	31.6461	21.6189	29.2089	26.6284	27.6419	34.7728	37.8489	20.8874	25.4845	4.13649
Csa3G016410	blue4	102.351	148.236	56.8354	103.149	97.255	103.798	161.025	168.853	184.044	153.145	153.558	173.374	229.482	233.515	229.49	134.005	166.36	207.781
Csa3G722880	blue4	18.4831	3.22343	7.51597	18.9015	24.1278	14.9091	79.7824	62.9413	73.6014	45.5992	58.0893	57.9191	69.9244	79.4173	92.7244	47.2411	57.4758	11.4016
Csa5G609670	blue4	195.65	195.718	328.961	195.552	215.52	171.005	125.878	116.799	127.393	180.186	189.177	150.524	107.933	87.6218	95.9897	126.157	157.458	188.87
Csa6G483440	blue4	7.28875	4.60612	4.15097	2.58233	3.59455	2.41923	12.0623	11.74	14.6323	13.2532	15.6081	14.114	21.353	23.9505	25.6814	12.5671	15.3731	4.20712
Csa7G448730	blue4	33.1225	35.5638	48.775	43.5724	46.5497	46.1244	44.8239	42.8762	41.7373	51.3445	57.4704	61.026	48.4733	51.0622	54.0859	47.2668	47.0719	44.0336
Csa7G302370	blue4	9.19186	8.33628	5.73372	4.2468	5.29012	3.77994	7.90298	9.74344	11.0062	12.3723	8.98811	11.4846	13.5163	16.3217	12.7835	11.0361	11.9543	7.26071
Csa2G441750	blue4	17.6116	10.3509	5.86194	8.59585	9.75292	9.38451	17.3904	18.4769	19.4276	19.0079	16.9623	15.4946	19.3618	20.9818	20.627	16.9428	17.9559	12.2056
Csa2G005900	blue4	57.2124	48.9171	27.1989	68.919	79.063	81.2163	75.0819	77.5133	71.1608	72.7438	82.0073	73.612	100.095	91.9367	90.3797	57.9009	56.719	52.5167
Csa2G120950	blue4	34.916	33.596	24.6926	34.7044	32.0114	31.0749	38.6216	40.1596	40.3541	36.0166	38.1195	42.0826	36.0511	38.2809	42.0361	32.6361	35.7089	31.9598
Csa2G009320	blue4	22.4804	28.0468	16.2177	30.0022	30.927	32.6564	44.1835	41.9288	43.3932	40.7277	37.6128	40.6734	51.8323	47.0238	50.177	33.0746	35.5254	42.9412
Csa6G062340	blue4	119.113	129.635	149.901	149.182	135.673	163.078	66.7175	64.0381	61.795	76.5066	79.8707	78.3351	61.6907	58.6753	52.778	66.5301	73.502	84.1594
Csa3G838680	blue4	6.06421	4.84868	10.9695	7.34428	8.761	5.99603	20.4873	17.5889	19.428	12.8094	15.379	16.7041	14.6646	18.4594	24.4482	16.9681	15.4429	5.0592
Csa5G218870	blue4	88.5681	83.0002	105.53	119.7	114.427	113.062	70.8322	62.3445	67.9249	67.6303	72.9618	58.1332	45.1599	37.0367	46.1256	65.5454	58.005	61.4384
Csa6G288220	blue4	14.8339	15.3913	10.3193	19.1905	14.5729	18.381	27.3211	28.416	26.9875	21.5911	21.2004	22.6221	26.9026	26.7577	25.8741	21.5101	22.8072	29.2178
Csa1G470410	blue4	3.22752	2.70334	2.98521	5.87553	7.40447	8.28869	9.86148	10.9806	9.33632	7.03986	8.26465	6.41902	14.0176	12.8305	11.6844	8.04492	9.1126	8.93391
Csa1G042780	blue4	5.77924	3.82159	1.55937	10.1336	11.8134	8.52497	12.1726	12.6645	11.0068	10.4032	11.4879	7.85626	16.4377	14.3362	13.5703	11.0808	10.2545	5.57439
Csa5G169010	blue4	2.28421	0.132119	0.397396	11.1614	22.737	9.72427	33.544	28.7718	34.7087	31.6417	43.8944	35.5539	25.8466	41.6639	43.8202	40.3014	21.7517	3.80554
Csa4G647440	blue4	9.89647	6.29247	2.69357	6.90619	8.48125	4.78434	12.847	10.936	12.4919	9.18924	10.7628	13.9984	13.6009	15.9559	19.8359	9.12299	9.01989	4.6542
Csa3G778370	blue4	7.09737	2.77097	1.02897	6.86155	9.96992	5.0176	5.97186	7.54813	6.39958	7.40127	15.184	10.0623	10.4084	11.4766	11.8278	6.94464	5.92074	4.03355
Csa3G126890	blue4	2.94602	2.73769	1.57683	2.95853	4.38085	3.71456	6.45911	7.02856	7.73523	9.4046	9.50736	9.23485	8.89229	10.0963	12.8074	7.07617	7.92551	2.88516
Csa3G000710	blue4	6.31932	4.36702	4.08041	5.97932	5.81117	5.77739	12.4022	12.0705	13.8045	12.0142	11.299	12.1146	13.6008	15.0145	14.0287	11.4267	10.2929	8.08615
Csa3G854190	blue4	23.1776	15.5286	8.96073	7.62356	8.67445	9.14279	9.73059	11.1266	10.6429	25.6531	31.3514	26.8395	42.0008	38.2489	31.6836	23.7899	25.5572	25.2417
Csa1G464550	blue4	3.60597	1.92271	4.27129	1.91485	1.9953	1.536	8.1955	7.33632	6.79139	5.54588	7.55617	6.38341	8.07629	9.47167	10.612	6.22707	9.32909	3.01755
Csa5G375770	blue4	4.48535	2.2681	1.30808	6.3873	7.42212	6.26127	19.9323	20.575	18.89	16.5816	18.1983	20.8937	19.3492	21.9628	26.7461	15.7424	17.1181	3.30675
Csa1G257360	blue4	11.5153	12.5559	9.39585	8.80982	10.1281	10.0034	18.3061	19.2777	24.0557	20.4797	16.1695	19.6128	23.322	23.4089	24.4114	19.6053	19.0326	15.8788
Csa6G522790	blue4	137.188	140.527	148.755	86.4967	87.1658	97.3487	71.0935	76.5302	82.5065	81.2306	79.7336	74.6118	87.2667	87.5739	70.974	92.4904	96.9053	112.474
Csa1G575070	blue4	76.7159	44.4091	42.5453	79.1777	72.1842	72.7896	117.594	99.4837	116.226	112.589	127.417	153.99	125.967	142.742	171.557	103.029	93.7072	44.1944
Csa3G014360	blue4	8.37681	1.78477	2.26213	12.3568	7.24628	4.97499	22.1462	32.0427	33.6756	32.9484	38.2269	28.7668	49.2875	55.2811	59.735	24.9402	38.4883	21.2486
Csa2G296100	blue4	2.84929	0.633549	0.68058	2.01704	3.49804	2.54917	6.70736	8.78882	8.46559	5.84517	8.22023	7.29258	9.8071	13.7646	17.0161	6.75131	8.34937	5.55499
Csa5G118180	blue4	7.34591	6.24343	4.36357	3.84995	4.44304	5.23922	6.27931	6.74718	5.9554	5.55935	5.39881	5.90212	7.33824	7.95007	7.50308	6.19995	5.1921	5.85586
Csa7G322070	blue4	54.106	64.2257	61.4724	46.5265	46.6498	50.8836	41.7713	41.7444	36.9255	34.7442	42.0354	42.2978	36.7645	37.0924	36.1468	56.2458	49.8772	63.792
Csa5G139840	blue4	68.98	57.7913	55.0122	75.7394	71.6559	79.2002	68.1145	64.1833	59.5876	52.5028	58.3992	47.8796	43.7874	47.2677	46.3589	47.1893	46.1437	40.4894
Csa2G431150	blue4	24.933	24.5685	16.467	23.821	22.6537	27.2852	24.0107	25.5245	23.2831	33.5367	34.1971	38.0124	36.3976	35.7295	34.6633	30.5713	30.6832	34.3186
Csa6G004620	blue4	6.29165	4.20155	2.5319	3.24944	3.13814	2.49888	8.12637	8.1557	8.57228	5.97524	6.94604	7.67484	7.80879	9.98113	11.7468	5.93882	9.88144	3.68026
Csa6G488310	blue4	8.86958	7.44271	3.5435	9.7405	12.9864	9.35408	16.1602	15.4178	18.3894	20.5276	20.6079	23.3325	28.8377	26.9061	29.8117	20.884	18.2999	12.6107
Csa3G144150	blue4	45.6567	36.1584	29.3648	37.6169	40.11	36.1902	43.5217	37.6377	43.8407	43.2557	49.4731	45.8622	50.5976	51.3378	55.8216	49.1423	45.2595	32.2867
Csa3G008330	blue4	19.1617	12.0874	10.7928	18.8412	16.4379	13.8166	25.6652	21.0457	22.28	14.9498	13.7851	15.034	26.0514	28.2323	33.6241	14.2174	18.569	8.03026
Csa5G147470	blue4	12.5794	9.69293	8.81887	9.57102	10.2164	7.0696	10.3296	12.874	14.9829	16.533	15.345	17.1392	14.015	14.0934	14.9673	9.81614	11.1701	12.2041
Csa2G006790	blue4	34.746	39.3405	40.8145	37.9711	34.6601	39.4877	20.9313	24.4081	24.1053	23.3382	22.8321	23.1723	18.6984	19.8922	19.4482	17.7904	20.8655	30.8909
Csa4G637140	blue4	9.15831	5.9327	3.62158	5.56185	7.29401	6.6292	15.2521	15.6508	14.5625	15.2242	18.4435	16.7789	17.9468	21.2181	20.7566	13.7184	17.5218	7.98243
Csa2G350440	blue4	99.4171	110.973	125.276	146.767	175.981	146.046	215.97	192.675	200.486	218.849	224.997	214.55	171.765	180.595	200.177	199.85	182.444	129.592
Csa7G319000	blue4	17.6835	16.1298	12.426	16.3795	19.0573	17.589	25.8932	24.9872	25.2345	24.326	27.8481	26.9945	23.6015	26.8828	23.1344	22.1993	22.9933	17.8
Csa6G128590	blue4	6.39288	3.97561	1.74126	7.17914	6.64453	6.91641	11.9459	11.2294	12.4195	16.5089	18.0458	17.7218	17.2895	17.1045	18.3584	11.7954	12.618	7.23238
Csa5G431020	blue4	8.50174	6.70032	2.65292	5.22002	4.50254	4.17305	9.83968	7.89611	9.26496	9.60076	6.2018	9.43697	10.9801	13.2674	12.5115	8.368	7.85081	5.56042
Csa4G007050	blue4	22.1071	25.0578	19.5532	21.0492	20.0914	15.3524	25.0713	24.7013	24.4669	24.1259	21.0206	23.8983	25.6463	29.735	28.7326	28.2947	32.2803	22.4022
Csa4G645240	blue4	13.1596	10.9311	5.42623	9.11336	10.1447	10.2766	15.9235	15.7085	17.4149	14.3908	12.4569	16.8234	21.0327	18.6587	23.2219	10.9419	13.5518	9.09841
Csa6G151090	blue4	5.93213	1.59354	0.995297	6.14687	5.04831	5.35872	6.4533	6.36445	6.7271	6.1299	7.42745	7.02997	8.95222	9.23132	10.1559	6.8482	6.65397	5.31645
Csa4G006430	blue4	41.5847	41.4876	35.863	33.7801	34.3864	32.6786	45.6068	43.1231	43.0309	46.714	50.5513	53.3346	53.4751	50.3201	53.5942	46.1923	48.6407	48.5844
Csa5G567290	blue4	22.0148	15.1343	19.6557	21.5125	18.4771	20.1577	22.1547	23.3363	19.4674	27.2877	33.7567	30.3724	27.4051	34.7765	37.7132	19.8022	21.9651	13.8209
Csa5G167020	blue4	2.74671	1.96809	1.00052	1.58032	1.59254	2.1507	3.31726	3.31293	3.36098	6.23586	5.69199	6.07165	12.2512	11.1902	9.3042	6.1441	6.36651	6.86501
Csa6G148310	blue4	10.1025	8.10225	11.1779	4.63596	5.68742	3.72014	5.33731	5.58661	5.16457	11.9304	12.6955	11.4933	13.4242	14.8591	12.3929	12.3639	11.1477	9.14309
Csa1G269850	blue4	9.28507	9.59532	10.4472	8.70286	10.1797	7.64876	14.5676	12.1467	12.8981	13.9591	14.0512	13.1359	16.9659	16.2628	16.4029	16.6957	15.9933	11.9464
Csa4G152260	blue4	20.6258	12.8981	4.73991	28.3041	30.8193	26.4884	38.8189	44.7105	41.517	35.6344	40.8998	38.1082	39.6685	43.4924	45.4051	26.6708	28.6127	15.5424
Csa3G178500	blue4	12.3777	7.04061	5.06984	17.7263	18.7621	15.2461	25.2717	29.2163	33.1492	23.9634	21.8353	21.7745	27.7221	22.1865	26.5012	12.648	13.2635	5.84185
Csa2G238790	blue4	28.6117	17.3467	7.37849	30.4041	25.4778	26.8173	41.0143	44.0576	44.1901	27.1964	31.9575	29.7169	39.1324	48.8285	52.2618	33.1614	31.7371	23.9614
Csa6G366520	blue4	415.568	324.313	405.024	391.263	405.824	420.116	413.95	379.329	419.093	422.625	507.768	444.166	463.811	487.672	532.921	398.592	421.263	358.879
Csa4G430860	blue4	13.3037	12.1917	8.51626	13.842	14.4126	15.8549	23.7317	21.8778	21.1542	25.3131	21.7827	23.5154	22.9178	22.9194	21.7478	18.5308	18.1696	15.2436
Csa2G058110	blue4	35.7549	39.003	27.7323	24.8543	21.2732	24.7427	26.6127	27.1538	26.7815	33.7169	32.2324	38.6248	40.129	40.5517	33.7177	33.2503	35.8636	40.5882
Csa3G146560	blue4	2.19339	0.603697	0.0968445	5.20639	9.03031	7.46866	12.0895	15.6513	15.3367	12.0864	14.4689	12.2158	12.4256	16.1212	15.9029	11.6312	8.56897	2.02815
Csa7G291130	blue4	31.5874	19.3141	23.2774	56.1069	64.4635	42.8837	70.4174	74.0105	90.8926	70.0568	77.9407	82.9962	74.5201	84.2972	106.863	59.9126	53.9269	36.3473
Csa4G313890	blue4	57.5659	60.7854	57.4608	55.8042	58.7169	45.9999	47.8071	42.2561	45.9652	45.9226	44.7416	41.9771	39.7241	33.9378	30.788	42.7458	40.4078	68.1046
Csa3G134960	blue4	65.5808	62.3048	33.5819	48.6836	51.0093	47.8953	56.9734	56.997	57.8764	73.9123	70.1875	70.3192	75.0201	73.4708	84.8507	60.9259	63.2899	58.5291
Csa3G859680	blue4	14.5435	10.2705	7.26802	10.174	10.648	12.6253	25.1682	25.8953	21.5894	18.2975	21.4559	19.1308	32.6026	30.2103	31.6977	21.2212	21.5351	25.5051
Csa4G010920	blue4	5.62074	4.60185	3.93719	5.0722	6.47341	6.43989	11.3847	10.5063	12.5588	10.3854	7.10733	9.95181	10.7753	11.2184	12.0898	8.69622	10.0517	9.74516
Csa3G890070	blue4	8.27311	6.67577	4.5717	16.9267	18.3153	15.6445	35.6378	33.6262	29.9963	29.8928	33.3935	33.894	27.7922	31.7971	31.6938	24.1585	26.4841	16.1488
Csa5G583380	blue4	5.15906	1.06996	0.934832	8.80922	10.2505	13.2078	23.0747	20.7272	22.6456	23.3461	24.4172	20.1519	25.7494	30.6644	31.3188	17.966	23.2765	7.83432
Csa5G167045	blue4	10.0298	6.32856	8.61839	10.1498	12.6488	10.2218	17.1516	12.8847	16.86	14.3211	14.1155	14.3973	12.3685	17.0238	16.1438	15.7181	16.0555	12.1533
Csa3G563280	blue4	140.876	141.048	104.156	125.404	111.466	125.812	98.7842	117.551	119.877	100.2	108.478	86.3669	89.1706	100.049	90.5695	89.6273	110.713	146.183
Csa3G122590	blue4	90.9186	116.512	128.624	95.6215	94.1117	84.7822	71.8173	64.9626	60.8291	76.6968	71.217	76.2637	69.1569	62.4037	63.88	71.2965	62.306	67.0067
Csa6G507110	blue4	7.71651	1.35174	0.760616	4.41794	4.61061	3.85561	10.7369	11.1433	10.6717	6.41378	9.31039	9.20763	10.9261	12.9103	16.7609	6.74664	9.54896	3.37147
Csa5G184300	blue4	22.9073	22.3836	14.1553	16.8717	17.6786	18.1632	18.0794	17.3918	17.0509	27.086	24.0787	23.7575	27.9078	25.6128	24.9221	21.3362	21.7942	20.9851
Csa6G008670	blue4	8.99646	6.68508	4.9421	2.44506	3.3479	3.53012	4.65693	5.64026	5.78972	8.53914	6.73888	7.9768	11.8682	13.5083	13.831	9.61494	7.74884	5.51266
Csa7G431320	blue4	18.2977	20.4332	11.7042	19.7239	22.5943	16.8134	29.8418	29.5214	27.4811	22.4419	20.22	21.2764	50.0344	44.4191	40.4418	32.5505	29.0955	27.6986
Csa2G326480	blue4	8.19478	5.72448	3.68966	9.11257	5.83729	9.4523	14.216	12.4913	14.9127	10.5629	13.4555	9.52494	17.788	20.6905	25.6975	9.98544	15.3924	11.1539
Csa3G822410	blue4	41.9737	42.0831	20.4143	26.514	27.7262	19.1691	28.9549	34.0876	33.1394	53.8438	38.7607	54.2467	41.9594	46.9965	49.0983	40.7353	35.3128	24.4892
Csa4G607050	blue4	55.3595	42.7345	61.3473	78.6366	90.008	85.5392	110.806	101.923	103.721	93.963	111.011	99.167	88.6576	102.072	118.169	89.6132	90.0175	50.8558
Csa3G623960	blue4	28.2082	22.8407	20.6728	22.386	22.2342	24.465	31.956	31.406	31.1476	29.8465	30.182	29.2466	23.8145	31.3062	34.8815	26.0919	25.1525	19.8094
Csa4G652070	blue4	49.9037	62.7689	40.1498	32.8613	26.8078	38.4237	42.3955	37.6646	40.2784	57.1719	69.0262	52.252	68.7484	90.4945	70.1332	69.9367	68.7137	82.3464
Csa7G427110	blue4	57.2237	59.774	40.4949	52.5297	57.6127	56.4941	87.6412	86.7266	96.9641	91.1002	75.6332	82.2181	91.9304	100.078	97.6661	74.7617	90.6238	59.0297
Csa7G014480	blue4	57.8383	51.186	50.6597	48.5273	61.7224	54.9755	64.6764	63.363	78.6714	65.9854	74.3891	56.0116	72.7949	77.725	87.3729	64.8166	75.9828	65.6234
Csa6G496410	blue4	6.93536	3.2328	1.68419	10.6443	6.95246	5.82767	10.3348	9.17847	7.94196	4.43491	8.4105	8.39678	9.13554	8.47071	12.8602	6.0456	6.07188	3.61752
Csa6G514810	blue4	67.5899	66.9255	42.6877	58.175	58.8455	69.2616	71.8168	70.1976	71.7972	66.583	71.92	75.4946	86.1721	88.9663	76.3207	75.5926	76.2195	77.141
Csa7G337090	blue4	11.6361	12.467	7.57957	1.92467	1.80102	1.69155	3.3491	2.43863	2.29729	9.2792	8.10037	11.3435	13.5924	12.4582	11.5519	9.6106	9.81691	10.8536
Csa7G030510	blue4	199.152	320.043	340.718	302.967	273.172	335.715	250.601	238.43	219.218	286.358	210.95	260.746	319.133	236.04	195.559	329.838	278.566	391.473
Csa3G006600	blue4	23.4912	16.8341	10.0577	11.5355	10.8716	14.5935	16.8302	17.8685	18.498	14.813	17.4298	14.5831	21.2511	24.9947	26.472	17.1372	19.8254	17.2827
Csa6G434395	blue4	3.10827	0.0590466	0	6.48776	9.19013	5.96195	11.28	12.3497	13.9096	17.6051	12.6843	15.8897	10.1487	11.9513	9.34514	7.42479	5.84881	2.35246
Csa7G329350	blue4	22.4219	15.2098	6.62531	22.025	24.9723	24.2586	35.17	32.3393	30.0182	27.2244	32.9327	31.2931	37.5021	37.5845	41.5493	19.3647	23.5422	23.8405
Csa4G420150	blue4	452.793	521.892	353.872	465.415	360.534	430.396	266.283	335.823	297.432	234.806	196.023	243.306	259.498	195.943	141.96	252.267	219.17	455.183
Csa3G119680	blue4	23.2388	23.2561	26.3924	19.0149	17.5285	18.5595	22.2314	18.708	19.8635	29.8013	31.963	36.6992	23.6501	26.4996	28.3015	25.5302	25.2053	17.5939
Csa2G379260	blue4	43.2666	23.0222	16.8177	31.6569	33.455	31.5718	45.1781	44.6963	43.3887	46.4679	56.1745	60.5031	58.1622	71.0132	83.1227	50.6688	49.3014	27.1285
CsaUNG026630	blue4	19.8601	19.5703	16.4495	18.4815	16.4131	16.2876	26.5868	23.9091	27.3658	24.3437	23.1842	28.3617	30.51	32.8139	32.9801	28.3745	28.4715	23.8336
Csa2G037250	blue4	55.7848	58.6877	47.7602	69.1965	71.348	64.2555	86.6396	81.9226	89.8494	81.1335	78.094	87.6127	68.4341	75.3921	77.4822	96.2238	80.1233	62.8366
Csa3G597330	blue4	56.1844	59.3526	71.9526	84.8216	90.0037	88.6995	102.577	100.573	98.0376	105.521	116.731	116.564	79.5042	93.3242	95.3573	79.1683	78.9026	68.4294
Csa3G876020	blue4	10.3547	8.48851	5.63698	9.21022	8.42932	10.5452	18.4455	19.2311	17.7202	12.5305	12.2123	15.638	16.1468	19.108	19.0868	13.6977	14.9997	17.7582
Csa4G561690	blue4	5.55743	5.78112	4.40842	3.7875	5.58167	4.14317	11.7109	10.597	10.5426	12.9931	12.3148	13.6948	16.016	18.427	19.8708	14.9242	13.9705	8.70183
Csa1G505400	blue4	167.675	6.49927	6.44876	233.278	180.348	99.2493	176.837	147.017	164.878	128.06	249.432	233.928	113.854	174.919	316.739	183.301	123.089	22.554
Csa7G428890	blue4	57.7323	61.3103	116.871	75.7004	72.5339	56.808	22.017	20.7574	28.9877	37.0505	54.0573	48.8342	10.3207	13.6112	18.4448	71.3712	71.4957	60.6469
Csa3G853680	blue4	6.88892	8.23147	3.79193	7.09113	6.44881	6.50247	8.73207	8.62861	7.83547	18.3189	20.323	18.2157	28.7378	23.1367	16.2463	14.6986	13.0163	13.954
Csa6G001750	blue4	40.0928	45.9541	65.3133	50.8663	53.721	45.8429	66.5482	64.9868	65.7415	65.5315	66.4135	71.2429	66.4559	76.3336	79.2356	72.3802	72.9664	50.2116
Csa5G576630	blue4	12.9086	3.64259	2.59707	6.92223	9.97747	5.97933	36.393	30.3719	32.9493	35.6792	49.1405	46.1412	50.5529	52.4107	70.7624	37.0483	48.505	6.84216
Csa7G420730	blue4	415.264	431.167	555.83	380.141	381.643	382.892	198.32	202.569	186.453	318.616	264.935	268.429	214.727	189.301	175.13	255.78	251.979	236.036
Csa2G007450	blue4	30.4655	34.4306	37.459	39.163	36.4047	38.8571	30.5587	30.5665	33.5219	30.3837	31.5239	30.9916	33.2494	30.7285	32.552	29.9685	34.6457	39.8901
Csa6G365160	blue4	10.1417	7.27781	5.70284	5.17938	5.14724	5.00636	12.0777	9.27143	11.118	11.0117	10.5234	11.0518	11.3432	11.639	13.3421	9.11294	7.9542	4.62539
Csa1G599550	blue4	29.7896	26.7483	29.4831	32.7417	31.9627	32.8839	35.5399	36.221	43.8724	48.3399	50.7363	43.1821	37.9405	40.6569	43.7581	42.3746	42.0231	34.5257
Csa4G608100	blue4	24.8202	24.1892	26.1142	22.4615	24.1805	21.7299	25.1014	24.398	25.6236	28.2	29.2752	29.5826	26.6076	28.8411	30.3427	27.2772	28.3402	27.0791
Csa4G496770	blue4	41.5249	36.2894	30.8692	39.3183	30.6173	30.1929	39.3016	39.439	51.5759	60.0055	55.6784	55.7493	44.526	48.3852	50.0582	42.2584	47.4553	34.1249
Csa2G348250	blue4	157.524	145.804	144.808	171.726	176.317	164.528	203.563	202.446	221.461	210.329	240.698	204.922	187.399	200.91	217.711	185.995	207.804	167.425
Csa3G207370	blue4	11.2779	11.5779	10.0504	12.261	12.5129	11.5065	13.2618	13.0748	15.569	17.4255	14.9892	17.9314	12.3601	14.1242	16.078	13.0322	13.5301	8.09536
Csa5G610420	blue4	29.2192	28.9798	17.5753	36.0297	38.3249	37.4531	37.0695	34.9154	33.1322	31.0769	30.5041	33.0659	38.0672	40.5992	39.6463	33.795	28.7779	28.6872
Csa6G013930	blue4	11.4351	6.41974	7.31928	7.14878	7.39567	5.80946	16.795	13.4481	13.2167	8.48948	14.4089	11.3641	16.6441	17.9269	18.314	12.4703	13.2571	7.38664
Csa7G075035	blue4	13.6184	9.70226	8.45749	8.13526	5.42242	8.27588	2.27292	2.48561	3.96055	3.45891	2.70062	4.57648	6.43235	3.76628	4.46362	4.11586	8.64387	6.95369
Csa5G571520	blue4	36.1603	1.58341	1.65371	27.697	32.9191	22.5091	78.9058	69.7781	76.9981	51.225	63.3375	63.4015	83.7915	105.576	119.461	67.7278	65.926	16.1263
Csa1G044820	blue4	50.64	46.2403	27.0204	55.0208	57.784	47.689	58.1733	64.078	76.6546	51.5869	50.7671	59.3428	59.4928	71.0598	83.5679	52.7684	63.285	58.6659
Csa1G600950	blue4	16.6702	18.3622	12.7926	16.5881	17.1066	17.2282	23.3437	22.4459	20.5341	25.8484	20.9819	25.7246	26.1405	25.8431	25.8108	24.1764	22.3093	22.0477
Csa3G174540	blue4	6.72661	5.91047	6.6322	6.38284	6.75869	4.99281	9.22924	9.0599	8.81289	9.43486	8.69483	10.2083	10.0498	10.6315	10.9111	9.5495	8.53581	7.63511
Csa7G352410	blue4	373.518	329.917	430.169	280.622	273.046	234.812	179.613	171.321	164.627	196.032	207.02	177.548	132.536	118.856	124.102	219.369	252.712	268.673
Csa1G615190	blue4	15.2951	11.2428	12.2879	13.3834	13.9226	13.2583	23.3786	20.9552	18.006	21.0172	21.8165	17.6729	16.4131	20.8577	22.2384	17.9287	18.1838	11.9349
Csa6G401070	blue4	10.352	10.8064	18.845	13.92	17.8833	9.52392	23.7554	20.5952	21.4521	22.5837	27.8989	24.8225	24.9135	28.3778	30.0762	24.6615	18.6883	7.94911
Csa1G461000	blue4	3.86735	3.31813	1.9181	4.42684	5.04152	3.97382	9.23824	7.89087	8.30492	5.44277	6.72909	7.55115	10.9235	10.2262	10.329	7.85006	8.03586	6.93209
Csa6G381790	blue4	17.5161	14.006	14.6211	12.4541	11.4986	11.0264	20.5444	19.3848	18.4858	17.6451	18.0726	19.3997	17.1503	20.8241	21.6427	18.5782	18.9893	14.6549
Csa2G033980	blue4	13.9884	12.31	10.8325	11.5114	9.31968	11.8033	13.8046	13.4544	15.0845	16.6539	19.1867	16.3738	15.8343	18.9438	19.5536	16.0064	16.8417	11.7148
Csa7G447150	blue4	0.792908	0.76819	0.0855779	2.69849	4.85918	8.11931	9.04313	12.9967	9.46209	10.887	13.4822	11.6182	13.7593	15.7967	12.2395	12.8249	10.5916	2.20579
Csa5G587210	blue4	12.6397	12.356	18.14	16.1403	21.171	13.1325	25.7644	21.4801	24.496	19.9834	24.3795	22.833	22.2593	24.9908	27.3705	19.2297	18.3731	12.2864
Csa3G599480	blue4	11.7023	10.1396	12.4396	8.02685	6.94934	5.18379	17.7789	14.1106	14.9941	20.1932	21.0393	21.5313	19.5939	20.3092	22.6766	15.8657	15.9269	8.31526
Csa3G855270	blue4	144.467	113.411	97.574	177.687	168.695	177.754	218.911	213.813	221.132	180.924	230.864	209.25	238.302	265.858	267.872	178.996	202.774	98.3139
Csa1G527910	blue4	16.4902	14.6316	17.0488	13.281	14.2099	12.6931	15.109	14.724	17.4439	24.5175	24.0692	21.3659	22.037	22.3761	26.0428	22.0816	21.2642	15.0737
Csa7G041880	blue4	40.9645	34.6818	26.3284	25.6961	27.2643	26.0943	29.2668	28.762	27.4333	33.4393	38.9894	31.6164	31.2146	39.5386	38.8644	33.1903	30.0541	28.4042
Csa2G129160	blue4	5.09012	5.98906	7.1391	6.06779	5.81927	7.00591	7.43955	6.93909	7.45553	12.9988	10.5673	15.7132	16.9229	17.6991	14.6303	11.7421	13.3595	13.9571
Csa2G432800	blue4	106.949	101.543	89.5918	78.9631	99.7487	88.1898	101.201	102.975	115.343	102.517	117.054	93.4631	99.4655	105.58	117.28	108.561	122.17	87.4714
Csa2G138200	blue4	36.5155	4.85319	0.832324	30.9118	35.6201	29.9311	88.7591	85.4931	113.117	75.677	119.964	79.9273	113.506	147.39	143.459	64.7145	75.279	26.6104
Csa2G006090	blue4	6.99144	5.08011	4.63038	15.4784	15.8393	12.844	15.6339	16.0987	20.2653	23.4466	32.9888	26.0121	12.2436	18.8502	19.3768	29.5284	16.3379	8.61963
Csa1G008440	blue4	26.5489	20.2054	21.7912	25.5157	27.4575	24.7627	34.6183	35.5054	36.0577	32.876	35.8909	39.9909	34.2641	39.3898	40.4132	33.4127	36.3959	28.2913
Csa7G029420	blue4	8.13426	8.40189	7.94312	4.61386	5.24843	3.82236	8.08002	8.5293	8.01689	8.20205	9.08897	8.81786	12.3637	14.5246	14.6047	11.1861	12.1978	12.7511
Csa5G604240	blue4	23.7942	21.8794	12.9924	23.3014	24.365	23.2834	43.3106	42.2298	37.7404	43.8119	48.0904	40.4063	35.8518	45.2118	44.423	37.2116	34.3281	15.4516
Csa6G188040	blue4	29.2729	20.4249	16.8133	26.6342	24.3265	18.8432	29.147	25.2049	24.9928	33.051	32.7193	30.0734	33.9186	37.0964	42.5978	27.1703	26.1619	18.6146
Csa7G062770	blue4	54.7816	38.4316	32.1982	48.8409	48.8406	47.2817	49.6001	54.2234	49.1666	34.9564	37.9405	36.9283	38.9907	43.6022	40.6472	33.9414	33.5597	28.2732
Csa4G312810	blue4	7.82711	3.51218	1.12044	6.45376	11.3397	5.51451	23.1363	22.474	27.929	26.6347	31.773	30.4723	30.8478	38.472	41.1216	26.6241	24.8497	5.50085
Csa6G521100	blue4	30.9619	29.5925	32.3295	31.9525	31.2581	29.3489	32.0234	30.3638	29.2545	23.7445	26.5575	26.6188	25.6075	25.804	26.9647	25.4067	27.1476	29.8898
Csa4G252910	blue4	26.2661	24.511	19.545	22.7886	22.7618	20.9819	30.0528	28.2895	30.0585	28.4841	28.2943	31.1305	32.9467	32.8324	34.2167	28.9811	27.4496	31.8331
Csa6G496970	blue4	71.2075	89.4567	90.436	94.422	105.732	93.5892	115.653	113.783	113.77	119.555	124.163	122.143	112.841	117.037	119.56	121.372	113.507	81.6693
Csa1G005730	blue4	28.3847	27.1146	31.5958	26.8911	26.311	28.0337	24.6403	24.2415	21.3187	19.647	22.2301	20.6795	28.6722	26.1024	29.8241	29.4587	24.674	29.6112
Csa3G736850	blue4	40.5281	16.1306	3.76473	41.8518	35.6237	24.1097	64.3084	58.0032	59.0798	58.5664	64.2568	74.9857	96.7313	91.0246	107.329	67.5433	62.1199	41.4313
Csa1G039840	blue4	5.0864	1.87561	1.34323	3.8642	4.52688	3.15737	12.6368	10.7771	13.4122	11.8122	16.0705	14.8122	21.8638	23.3061	26.58	12.3398	14.4054	4.01413
Csa3G176320	blue4	47.5425	27.7257	43.2168	65.9253	59.8436	67.4123	77.5735	70.776	67.2171	68.4843	76.1558	67.9181	77.7366	79.2061	88.3504	45.483	47.7574	31.0047
Csa5G478620	blue4	1.27117	0.335875	0.112252	3.3655	4.21017	5.94973	8.6044	9.13495	9.56705	11.6894	11.4359	13.079	10.996	11.3931	13.4382	6.20394	11.943	6.38938
Csa7G037510	blue4	50.2609	61.4569	11.5132	69.533	71.1965	67.8245	75.4599	78.6362	82.4779	158.073	157.021	139.97	171.014	173.601	180.171	107.368	120.67	94.9662
Csa5G174630	blue4	6.81596	2.67042	0.683903	5.85201	4.65415	3.94885	18.5951	17.7457	18.502	17.09	19.3786	22.419	22.8531	26.7299	32.404	15.8214	18.2779	4.73511
Csa7G340200	blue4	17.6237	17.6019	15.8806	14.0175	13.4808	13.8259	20.6955	22.7268	20.727	20.2896	17.465	22.6272	20.8789	23.6835	26.0222	17.4546	18.9497	16.7365
Csa3G128900	blue4	9.47396	4.23433	1.65241	9.61931	11.6801	7.33006	12.4991	12.675	13.8783	11.135	11.5344	8.0133	14.9417	13.6949	14.7589	7.34928	7.83824	6.06105
Csa6G081460	blue4	8.99633	7.70167	4.19458	4.43513	5.69439	8.28674	7.377	9.46985	8.63734	13.4071	6.2745	12.2976	14.2108	13.22	11.5809	8.84886	9.55631	8.08822
Csa1G573010	blue4	42.8355	37.7912	42.1615	36.4193	34.7115	42.9895	45.9485	44.178	46.707	45.8565	45.7594	41.927	44.3038	46.1277	47.2223	46.3069	47.0282	40.207
Csa3G790980	blue4	30.7959	34.3283	26.5902	24.5358	27.9457	24.5323	41.8562	41.4613	41.6711	38.3007	32.8619	42.1638	51.6554	50.4709	50.6719	40.9064	40.6042	44.7037
Csa5G139710	blue4	39.2306	33.5958	29.1587	33.4573	34.3783	36.5425	40.1977	40.0648	45.4705	46.3687	46.191	49.4022	39.7633	45.3662	42.6069	34.6119	40.0744	34.5643
Csa1G523050	blue4	55.6137	47.4144	35.8814	47.6781	37.0867	40.2068	52.1811	50.1212	53.3111	54.088	52.6763	53.5369	50.0122	52.3875	49.4598	55.8449	49.3885	44.7645
Csa5G154830	blue4	18.5893	0.512127	0.385101	9.64377	6.46405	3.35659	16.0246	10.4464	15.8687	8.2686	14.336	16.2476	17.4497	23.6712	40.3905	11.6879	15.0048	4.41157
Csa7G197300	blue4	15.5396	18.1786	22.5479	15.2818	18.8585	14.5406	20.7129	24.3366	25.6808	27.3669	28.3523	32.123	20.3404	24.8692	24.0868	19.8377	20.6036	13.8568
Csa5G631510	blue4	7.43393	5.34708	1.56821	3.3557	4.71152	3.4408	4.39296	5.60138	5.75452	5.83376	6.32012	6.60159	10.3293	11.4301	7.3024	6.4345	4.55333	7.71598
Csa7G290530	blue4	45.1776	36.9502	45.0511	36.8357	44.7359	37.5342	51.6457	44.7882	44.9091	48.9918	53.3296	51.4934	58.2081	55.362	58.7696	55.5332	55.277	50.4727
Csa5G148580	blue4	27.2245	26.6111	32.8362	29.9787	32.6686	27.4423	41.758	41.6189	39.4738	45.4059	48.3409	44.736	35.4198	39.2789	42.3993	41.2144	39.9336	28.5851
Csa3G855310	blue4	21.7257	19.6788	15.651	17.3709	18.7676	21.3651	26.6254	27.1052	27.7947	26.6669	20.8921	23.9082	31.8242	32.0292	30.6802	24.4046	27.2964	27.1974
Csa2G354660	blue4	23.2138	15.4635	11.6188	11.0842	13.2066	12.7598	15.483	15.3466	15.3926	17.0537	17.2521	16.2058	22.0851	22.9969	21.6355	10.611	12.5073	10.5503
Csa2G147920	blue4	46.5626	18.981	10.579	18.2088	14.0967	14.5667	39.7271	39.9792	53.4607	45.8611	64.9348	56.4631	50.6279	65.6225	100.93	26.0729	51.8502	22.9906
Csa3G134970	blue4	46.0077	36.1486	38.8952	32.0883	35.4064	34.1514	62.8121	64.1698	69.0056	52.9336	44.2552	44.4482	51.1406	71.3164	84.1818	59.0866	62.9142	35.9704
Csa3G829170	blue4	15.3528	14.4276	5.73239	14.955	12.7844	16.6161	16.5757	16.2207	15.9382	20.0969	16.7449	19.5677	26.2745	29.0208	25.1461	20.9912	17.698	20.3449
Csa3G777030	blue4	26.1324	29.457	21.858	28.066	26.7552	26.1646	31.1793	34.7815	33.6203	27.9883	26.5622	31.2279	32.6598	34.1065	30.2974	27.1121	27.8296	31.1824
Csa5G610520	blue4	89.3466	71.8635	92.5266	90.1654	87.9288	85.1481	34.5816	35.1615	34.577	50.5412	46.6177	46.6175	23.687	19.7745	25.2192	34.0733	42.1502	49.552
Csa4G506870	blue4	22.3925	21.7683	28.0671	17.7079	17.4591	17.2822	23.7837	22.5664	23.1022	26.0772	26.4451	31.9942	27.5758	30.7499	32.7275	28.4256	28.2089	25.1666
Csa3G810490	blue4	16.1449	10.2447	22.0035	22.5503	22.3506	17.1069	10.6709	7.19007	10.6167	16.1936	13.9062	14.5463	5.81255	7.45054	11.4145	12.3421	10.4236	6.17131
Csa6G314120	blue4	5.84738	5.27804	5.11546	4.08502	2.94044	3.55284	4.94489	5.33761	4.42892	8.18085	5.4468	6.60624	8.3768	8.89269	9.15698	6.26189	8.38798	8.29758
Csa7G452090	blue4	5.70827	3.57844	3.42473	6.23832	5.24825	5.16716	6.52816	6.54231	7.07487	5.81652	9.43959	9.5762	9.16462	9.07442	7.52524	5.41182	5.54766	4.00887
Csa1G024990	blue4	28.4385	27.0198	23.6892	28.8075	27.8213	29.0714	33.4044	36.6923	35.3491	33.05	32.5715	39.6861	36.1169	36.1065	35.7518	31.2174	33.1474	35.7125
Csa1G039320	blue4	11.1689	9.95101	10.4644	8.22003	11.7039	8.97226	13.0879	10.877	12.2885	13.0239	12.9031	15.4222	16.3855	14.4176	16.7923	13.63	15.5097	11.8995
Csa4G000970	blue4	11.0365	1.90459	1.00504	8.76279	7.99289	9.76631	11.2991	10.0989	13.6205	11.7249	14.4263	18.6807	19.1555	15.7683	26.3707	11.9996	14.985	5.68474
Csa7G253200	blue4	11.6453	6.19077	9.74554	10.6452	11.3621	10.0235	16.5952	16.1902	17.9222	17.0171	21.3242	20.7898	12.3842	16.1912	18.0374	17.7412	14.2017	5.07744
Csa3G119630	blue4	11.9943	13.1812	6.52837	15.3567	15.8067	24.5588	15.8104	17.9502	14.5311	23.6246	14.9074	17.1951	24.5636	24.4894	20.6583	13.5135	17.5731	19.8915
Csa3G143530	blue4	87.4769	116.12	114.31	103.055	97.5534	94.1703	90.1809	90.1247	81.835	88.7092	81.5048	96.4643	76.8442	69.6306	66.2756	93.3359	76.4861	80.8813
Csa5G622830	blue4	49.4899	58.9895	19.0591	79.6205	89.8232	102.925	128.094	148.075	139.816	131.655	148.996	123.89	180.109	194.458	156.466	97.3625	117.139	91.9924
Csa1G650130	blue4	21.2552	18.4302	12.2184	19.9204	16.8883	19.1318	29.951	29.9347	25.8629	27.8993	27.9126	31.2623	27.8848	29.3053	30.5588	23.4091	22.1034	20.2924
Csa1G164680	blue4	24.8123	27.3268	29.9471	24.6598	21.5314	23.2001	32.4899	31.2449	31.6196	33.0125	29.3289	39.2816	33.0667	36.4292	37.3323	27.5009	33.2042	26.3604
Csa1G049980	blue4	12.3723	13.6629	16.4331	8.13615	9.18575	9.09188	12.8681	12.2461	12.2746	14.7637	14.4295	15.139	17.9803	18.6111	22.4261	20.1737	21.1136	16.9609
Csa1G587470	blue4	8.29493	8.83997	5.20067	3.02914	5.342	3.72715	8.02105	7.89196	9.36436	8.021	7.46242	9.75385	8.34529	9.15012	9.00178	10.6658	10.5767	7.23735
Csa4G593890	blue4	14.2711	12.2831	7.09623	9.93834	8.57525	8.00359	9.46483	11.562	10.0737	9.83285	10.4863	10.8159	13.9476	13.3446	12.61	10.7652	11.2203	11.2766
Csa7G046700	blue4	18.111	16.8236	14.0564	18.4225	19.0562	16.2335	26.0522	25.0775	25.571	22.3919	23.1168	30.4995	27.0519	28.0056	28.7381	25.1565	25.6965	21.7252
Csa5G616340	blue4	5.09439	3.83878	5.08045	2.61485	4.14738	2.21487	8.69416	6.15086	7.11788	6.06808	6.58328	6.29199	9.36714	11.1121	12.3957	7.0828	7.73627	4.98383
Csa5G638390	blue4	18.9274	22.543	13.7163	22.0142	22.5548	22.4012	25.4224	28.4986	25.9014	22.8945	27.6921	27.7822	23.98	28.2542	25.708	22.0135	22.223	21.2027
Csa1G073830	blue4	13.6843	8.22894	9.42913	18.075	13.3712	15.8263	12.5481	10.2071	14.7815	11.3881	13.6858	10.6267	9.69126	9.05605	9.64258	8.35146	12.725	8.50912
Csa1G538230	blue4	42.1111	25.4747	15.7217	50.9721	52.2508	45.2382	68.6621	68.7388	68.0468	51.5353	65.8665	63.0173	58.4104	59.7927	66.7755	44.9328	41.3554	26.5298
Csa4G044460	blue4	8.45105	6.67137	5.4003	4.34076	3.90673	3.51462	7.56236	7.10245	7.42032	8.31553	9.18444	10.1365	11.6081	12.0463	11.7185	10.1253	10.6098	11.3507
Csa5G636640	blue4	65.6854	67.9341	66.4337	71.1263	73.4396	66.2434	80.3592	76.6103	77.5452	81.3357	79.3223	94.2396	84.6308	87.0903	85.7615	70.7279	64.2897	55.4558
Csa2G354710	blue4	18.4532	10.806	7.2951	20.3237	18.2986	16.5513	26.114	22.808	20.7556	22.3967	22.8088	26.1489	25.0845	26.9338	30.1492	18.5907	18.5716	14.0016
Csa2G000310	blue4	18.0821	13.4453	21.6084	13.404	7.51801	13.3236	8.72675	10.1796	8.21965	8.93868	8.7865	6.92948	8.02115	9.64031	8.27489	11.1251	18.208	15.7976
Csa2G350490	blue4	10.1379	7.36158	5.47737	8.31347	10.0978	8.38015	14.3993	12.2445	13.1986	11.4478	9.486	13.1543	15.4076	15.6195	15.4537	10.8381	12.4204	9.69988
Csa1G422480	blue4	58.4253	47.3246	113.444	27.5216	35.3325	31.4009	73.3853	95.1133	102.936	122.305	139.48	128.602	154.505	190.563	201.485	94.5455	118.568	106.461
Csa4G649610	blue4	2.83594	0.589551	0.49072	1.83332	2.06827	1.01675	4.97056	3.3364	4.07188	6.09434	7.83636	8.71337	9.08446	10.2249	12.6307	6.6025	8.39094	1.11392
Csa1G045930	blue4	0.527561	0.851857	0.307472	1.34216	1.95763	1.88322	7.63172	5.44293	6.53168	7.73878	3.01404	7.57019	10.0762	7.43028	11.4734	9.69496	8.71619	10.0532
Csa4G001960	blue4	100.93	91.0645	80.088	99.4481	88.6146	105.639	90.3335	102.319	94.0423	72.2077	59.3767	67.9778	58.4154	55.5517	49.3793	63.1735	69.3701	84.6047
Csa6G486850	blue4	3.4209	1.61989	0.784064	2.50902	2.85907	2.59244	8.83112	8.36632	9.28838	17.4561	18.9403	17.4204	15.5242	15.4495	18.67	10.8334	17.7542	2.40588
Csa4G294390	blue4	21.6425	27.9044	15.2182	25.1276	29.0164	24.165	37.3855	41.1155	37.0361	44.1527	28.7525	32.7504	44.353	39.703	38.3721	46.0901	37.2373	32.427
Csa5G601600	blue4	103.427	84.1084	88.5745	63.4648	64.0021	59.9397	71.167	73.3869	80.1221	104.705	107.493	110.333	107.608	113.992	106.737	90.7379	86.7881	83.525
Csa1G616250	blue4	55.3241	48.3198	41.056	58.5597	65.4468	61.6441	90.952	93.0459	90.787	62.4424	72.4494	84.5844	96.5384	105.758	115.004	80.3692	80.3593	55.7785
Csa3G781550	blue4	1.67989	0.839193	0.38245	1.47615	2.01884	1.6217	10.0232	8.38728	9.83744	7.5	10.5508	7.69212	11.5108	10.6641	12.4794	8.45493	11.4322	1.2596
Csa2G00090	blue4	32.1145	24.1978	18.0602	19.5273	19.6924	18.0087	26.7006	31.8359	32.8496	28.7262	33.4475	35.4027	33.172	34.3843	33.451	25.1947	29.5951	20.5618
Csa3G881870	blue4	129.315	136.926	154.079	150.384	128.996	149.551	101.983	116.286	115.517	79.3623	97.7113	80.3372	120.192	105.988	101.431	128.063	138.351	170.394
Csa6G074570	blue4	9.90364	6.18554	8.05738	7.01751	8.75071	6.05662	10.3739	9.29124	9.78618	10.7995	8.46254	7.67099	10.5551	11.71	9.933	7.73336	7.31619	7.6569
Csa4G652050	blue4	11.0052	11.144	7.26429	7.99152	10.451	6.66708	13.4566	14.5382	13.6172	16.9364	14.7241	19.7656	19.0237	18.8887	19.9146	18.6813	17.3848	11.1788
Csa6G271450	blue4	74.0092	75.3917	75.3241	81.0314	80.3494	67.9985	48.3969	47.6589	51.1549	48.2395	53.2697	50.9057	49.9673	43.1629	42.8669	43.4465	43.8286	58.8398
Csa3G133380	blue4	175.472	157.243	235.369	148.258	126.151	186.794	68.1889	84.1428	71.8523	37.0343	32.7615	45.3588	81.52	60.7554	26.0058	73.3704	135.794	206.901
Csa2G006190	blue4	15.0065	10.7094	7.391	14.0726	11.0585	14.9518	20.0088	22.6847	22.7	19.9029	19.536	18.539	23.1283	25.2113	22.9686	15.0346	17.2297	17.5952
Csa1G030640	blue4	9.84636	10.7407	9.35184	10.6939	12.6219	8.18624	13.1887	13.7235	16.3195	16.9612	17.2631	18.9418	16.2942	14.2234	14.1108	16.566	14.4603	10.3479
Csa5G286090	blue4	15.2282	13.562	18.0246	19.216	17.0584	19.4798	23.5082	21.3442	20.6787	20.5953	24.3925	22.443	23.6814	25.6683	22.6691	20.7632	18.348	19.5842
Csa3G113920	blue4	160.453	206.719	87.613	125.132	115.332	128.761	129.378	136.964	136.86	180.177	188.962	176.156	222.236	222.067	189.416	141.692	144.176	195.696
Csa5G146240	blue4	17.0002	12.5184	6.92012	18.1525	18.2364	18.9149	23.7438	23.6398	19.1753	20.8746	23.8422	20.0163	21.3827	20.2038	22.8134	17.3781	13.9947	10.2445
Csa6G008760	blue4	2.61014	2.41382	2.65063	7.26792	5.4831	6.84139	7.02501	7.92554	6.50387	6.92847	6.33442	5.75477	7.32167	8.91193	9.48256	5.18533	7.84069	4.16689
Csa3G122550	blue4	73.3548	60.946	80.2414	64.0189	87.2732	67.4202	115.367	104.047	119.112	101.148	119.053	108.17	103.342	115.971	140.772	105.12	102.942	53.4793
Csa1G033030	blue4	6.22873	1.17818	0.201679	3.39567	2.46139	2.41281	8.13976	5.25067	8.29575	6.99033	10.1674	5.93461	13.8355	12.918	19.0465	5.08326	6.8189	1.94936
Csa5G608540	blue4	9.72137	5.05095	5.86378	5.31434	7.73565	5.65093	13.134	8.55399	11.6652	11.2822	18.276	19.172	14.9197	16.5626	17.2651	12.667	12.8976	5.27518
Csa1G051600	blue4	64.4495	62.0375	53.4758	70.1237	65.8971	62.3683	87.1885	87.4957	89.0669	87.4153	86.4248	102.888	82.4562	91.8382	101.469	79.5028	83.6942	67.4079
Csa4G082460	blue4	59.8791	52.397	37.785	70.381	79.3935	71.9556	109.453	98.1603	110.235	82.8318	97.9424	88.9283	106.386	107.326	113.202	83.0587	87.2522	64.2549
Csa2G074790	blue4	18.1419	17.4229	17.3147	14.004	13.8573	14.4036	19.3815	18.5715	18.2265	21.4788	19.9187	21.8248	18.734	19.8734	19.8475	19.4658	19.6787	21.3892
Csa6G382370	blue4	10.3198	0.629131	0.579634	21.7671	36.1269	33.813	81.3005	84.6094	87.4539	76.5763	84.9249	89.1911	117.209	137.151	133.201	55.4458	66.7231	6.84758
Csa3G002820	blue4	41.2967	38.8599	33.3767	39.9598	43.6862	36.7913	46.4505	45.4194	47.5283	42.9223	52.3731	43.9447	54.8889	50.7228	47.3815	42.4468	49.7583	46.3658
Csa3G176280	blue4	9.15558	9.58262	4.96458	3.28637	4.0188	4.65701	9.6995	13.6323	14.9735	9.93105	11.6288	12.7446	9.84972	14.4605	15.4382	12.2615	14.1533	6.40582
CsaUNG028550	blue4	8.62545	6.67203	9.63686	6.64206	7.5905	7.40729	11.0967	8.99594	10.527	29.8996	19.4429	28.6981	23.0609	21.4598	17.6123	14.2199	11.577	7.96675
Csa6G078610	blue4	33.8487	36.3798	23.994	50.2559	47.3668	41.818	44.9012	47.474	50.9293	55.8979	62.8924	54.5264	55.7347	50.5923	57.6524	40.6783	45.2675	41.4379
Csa2G003580	blue4	38.8978	22.9888	7.94367	43.0203	43.0529	42.0606	76.3947	70.7166	72.9552	73.3941	75.65	83.8381	86.817	91.4911	106.526	65.7936	70.1551	29.572
Csa5G577370	blue4	10.1861	3.57309	6.59625	13.2864	10.3677	8.43922	13.3255	9.90692	15.3908	13.9798	19.2907	16.978	8.53719	12.8749	18.7357	12.3898	12.4089	5.00776
Csa1G538780	blue4	23.061	20.4722	17.542	17.2441	15.7727	15.414	21.6862	21.7004	21.5825	21.7523	23.8228	23.3494	24.4044	24.7781	24.7761	17.9803	20.373	19.9833
Csa3G076010	blue4	2.33909	1.02795	0.18739	10.3163	11.055	7.37476	12.235	13.7193	16.025	16.949	16.1879	14.4015	26.7118	22.5463	21.3415	14.1409	14.7496	14.9429
Csa6G500520	blue4	130.735	117.5	117.018	130.216	105.81	162.107	120.586	146.794	163.442	178.089	200.065	175.6	177.295	221.542	223.334	127.022	192.097	178.781
Csa3G809410	blue4	21.7953	15.8561	18.573	18.2443	19.4306	16.5254	22.7888	22.8803	23.2577	22.7009	26.3154	25.4768	21.2003	25.8223	29.3241	24.2242	21.7838	14.2003
Csa5G153020	blue4	267.287	157.818	200.845	366.188	454.71	373.814	406.889	391.824	385.189	490.731	600.887	488.378	415.555	420.949	470.037	403.923	269.122	117.699
Csa7G027010	blue4	7.21622	7.67461	1.84462	5.88466	4.99673	4.52542	8.3683	14.7396	16.1464	10.8069	11.2368	10.6367	20.8756	18.5752	17.3648	7.89824	6.52289	9.16948
Csa2G138700	blue4	106.335	121.826	114.018	108.042	112.218	102.195	117.513	110.863	113.355	121.684	134.251	139.351	131.689	130.072	130.051	108.453	103.699	108.255
Csa4G048540	blue4	47.9162	45.4486	44.2656	49.2787	45.2892	39.5639	40.3939	37.8038	43.3601	40.3781	38.9328	40.9335	33.7708	33.4386	31.4939	41.2052	46.2516	45.4813
Csa3G651770	blue4	40.0559	49.0869	36.1731	52.7983	55.7634	48.79	88.3086	82.9015	79.2415	75.746	69.4548	81.3614	93.987	92.1354	99.5714	73.319	71.6761	75.7256
Csa6G185330	blue4	8.77175	7.48769	4.52894	4.66639	4.89442	5.09394	10.1205	8.48159	9.67199	18.8056	17.9303	17.6642	22.9345	24.2806	21.8759	13.837	18.4676	14.4104
Csa5G139190	blue4	4.98091	1.03047	0.478787	1.79762	3.38675	2.43089	19.2332	13.4884	19.9969	10.3343	10.269	12.1901	20.1773	24.424	27.6311	12.4006	16.579	3.32878
Csa6G366260	blue4	62.1043	60.0263	58.6184	80.5708	78.9706	88.8732	74.706	74.4854	90.0857	141.326	137.403	129.697	139.449	121.912	116.177	68.0867	66.9996	53.8625
Csa5G645090	blue4	24.5751	26.4288	20.7121	21.2849	24.6669	26.0202	28.6666	30.1276	30.6006	39.308	35.8832	44.4975	31.1246	31.4943	31.4572	32.3889	30.3288	23.5784
Csa3G271310	blue4	5.09639	3.61978	2.7697	3.04448	3.89723	3.10481	8.73275	8.55681	8.68992	8.54438	9.54611	9.68733	9.94896	10.7233	11.9226	6.34434	8.62343	3.58999
Csa2G227860	blue4	28.3326	13.9605	9.89042	36.9442	36.4908	31.8069	38.2596	38.8021	43.8437	47.6886	49.0483	47.934	53.1703	55.4917	65.42	41.9796	42.7874	32.6626
Csa3G126830	blue4	9.28348	6.16787	8.41169	4.31138	4.10335	3.83506	6.90835	6.94506	8.45654	8.95395	10.2572	10.4194	7.83696	9.34215	9.62899	6.95151	6.84921	4.15328
Csa2G355020	blue4	4.85356	3.01426	1.63196	7.68619	10.7683	5.63851	3.97126	4.43387	5.98687	8.82497	8.57014	8.67743	11.7775	10.7864	11.1421	6.61693	5.70903	4.41414
Csa6G011640	blue4	2.95045	0.952825	0.773354	1.22282	0.900509	1.10915	6.32649	7.40412	6.18252	9.08385	5.73347	9.08648	10.2204	12.025	11.9523	8.21959	9.72953	2.58938
Csa4G652820	blue4	12.8179	8.11687	3.04954	20.0173	22.7289	15.7045	22.269	23.3506	22.6739	24.3313	32.1805	28.1581	30.6454	29.0819	33.7222	22.6309	20.3544	7.79048
Csa4G188920	blue4	19.9335	20.2909	14.6447	19.6279	18.7573	20.4457	22.1948	22.7556	20.4749	22.6105	23.0319	20.8893	24.2338	27.7843	23.5922	18.3331	20.8575	20.8759
Csa4G567200	blue4	39.1085	34.9492	17.487	55.7664	57.7392	51.2019	80.0065	75.5068	75.1807	61.3239	71.7127	71.1361	84.4753	84.4799	82.6485	56.5739	56.2666	46.6285
Csa7G383640	blue4	6.51048	1.98941	0.309244	7.62515	6.68535	4.76979	9.07541	7.00042	7.05213	5.87627	5.81382	7.56021	5.99279	6.32915	7.56803	3.43471	3.92811	2.20858
Csa4G329560	blue4	2.13262	3.8473	2.14298	3.02789	1.63729	2.42316	5.24086	6.63191	6.7463	10.1228	7.12735	7.57989	18.3304	15.9344	17.9356	6.37748	7.83277	1.91791
Csa4G098710	blue4	5.59467	3.40702	14.6471	19.1026	12.8875	16.1854	2.94713	3.97463	3.87466	1.61136	2.77232	2.53063	0.551091	1.03908	1.5353	1.59528	1.96667	1.66755
Csa7G447820	blue4	38.3132	34.4283	25.4622	39.5858	37.9705	37.2047	43.7673	41.079	39.9147	48.0804	51.3456	57.4732	38.63	42.3682	44.8517	39.2625	38.1927	28.2619
Csa5G630200	blue4	37.0357	40.8406	23.861	34.1568	34.1428	35.8366	51.3805	50.4144	51.6579	47.6141	50.0867	53.1525	66.3768	66.9983	67.6698	43.2373	49.3465	52.2196
Csa6G092010	blue4	75.3932	68.6322	69.549	55.1398	54.6588	62.5399	42.6651	45.0803	49.5816	30.3552	24.9469	28.3696	40.0946	36.8798	34.0015	29.5894	41.136	54.5807
Csa1G042410	blue4	5.68945	3.18708	2.69778	4.11596	5.13017	4.55352	6.62538	5.76403	6.12377	5.25821	5.88694	4.55041	6.02392	6.10553	10.4057	3.89735	4.83408	3.34739
Csa2G373580	blue4	13.8601	15.6839	12.3861	8.68543	13.6619	11.7601	22.5269	26.2024	32.1286	25.0047	18.2408	22.5496	21.5028	24.8065	29.0399	28.5615	23.7372	17.5243
Csa6G006810	blue4	2.34065	0.809887	0.848097	1.8842	2.46277	1.45377	10.3935	10.4654	12.7606	9.10485	10.1014	9.40481	18.2911	20.0857	23.5329	12.1977	18.8852	3.48827
Csa7G234710	blue4	21.7752	24.4398	16.7215	17.6681	17.4281	18.367	34.8076	36.3279	34.3009	28.6068	22.8158	28.1584	36.022	35.6655	32.8816	29.8652	28.8008	37.0178
Csa1G600210	blue4	20.1692	15.0084	27.4283	26.7398	23.8592	21.1874	13.395	16.2851	16.3829	14.2104	15.2165	18.9599	13.1825	13.9004	14.564	12.4763	14.6387	14.6401
Csa7G050780	blue4	1.95326	0.210263	0.0648658	2.93395	4.52789	3.42092	12.7322	13.6058	16.137	16.2952	17.9857	19.6707	19.9604	23.9289	24.5332	13.7023	17.7113	2.17699
Csa4G082330	blue4	14.6305	13.8723	12.6738	12.1394	14.1751	12.4226	12.9344	10.4143	11.7527	19.7339	17.373	17.9837	20.4406	19.0208	19.6221	20.8494	20.184	15.7881
Csa3G734210	blue4	61.5704	22.267	9.33975	58.5708	62.8222	55.1926	98.7303	81.3213	89.6413	82.2815	82.2182	72.5312	118.551	117.283	121.818	65.7865	62.7514	29.6518
Csa4G572860	blue4	57.7935	60.3672	26.397	44.04	37.4571	45.7323	61.1647	66.6353	69.5843	59.0325	58.6762	58.3	89.8354	91.1348	81.9297	75.0163	72.8306	79.0544
Csa6G476110	blue4	5.05099	2.97867	2.82845	4.78654	4.20622	3.27474	14.4222	12.1527	12.6757	16.6669	17.6	19.6193	18.9785	23.6337	25.5877	17.861	19.2908	5.82925
Csa3G748220	blue4	11.1504	2.07471	1.90082	5.37641	5.75429	3.38369	6.28371	6.12503	8.88093	7.77759	16.1219	12.7975	8.40127	9.4003	18.6179	4.42177	8.37145	2.73473
Csa7G025730	blue4	47.0129	40.361	38.3405	37.8226	42.3528	42.53	47.9315	47.9718	42.9871	43.9646	52.5019	43.204	49.092	53.331	49.8492	47.4559	42.8544	35.5671
Csa5G150990	blue4	40.6499	41.1702	40.3982	40.3761	36.2071	40.4846	42.0877	41.3458	36.9204	33.4698	29.6896	34.1028	36.2404	34.627	33.7626	35.11	39.4456	46.5796
Csa2G422030	blue4	14.6082	12.0412	9.74566	9.42438	11.6483	7.79005	21.0755	20.9168	21.9048	20.5683	23.5403	22.4796	22.8031	26.3255	27.8973	17.3504	21.1611	8.54984
Csa3G207350	blue4	2.07848	1.07644	1.06995	2.77987	3.57683	2.98844	11.5432	11.8904	12.5052	7.18164	9.56659	9.52417	11.8879	12.9921	15.2485	7.49564	9.43431	1.93847
Csa3G280980	blue4	7.25168	1.90065	1.39519	2.74412	4.28983	5.62741	6.03663	6.20158	4.15441	9.20614	11.4011	10.3725	12.6091	13.6634	14.4565	8.60792	8.16465	4.86062
Csa1G701280	blue4	21.8706	16.3577	9.22607	14.772	13.8491	16.8452	29.4447	37.1092	32.6331	24.1233	23.3707	26.9123	30.5438	39.157	35.7019	18.67	20.3755	24.0281
Csa2G327500	blue4	28.0069	33.3513	30.8114	28.1901	27.2096	34.6398	27.6795	29.0615	27.8952	21.9296	19.6091	27.2181	28.3545	27.6032	25.1488	21.9586	29.6873	36.0121
Csa3G134530	blue4	15.9014	9.89795	9.08354	14.976	14.3414	15.2285	14.1534	18.8048	16.6376	14.735	16.1807	18.8162	21.4742	20.4857	22.2989	13.9926	12.1208	12.6348
Csa4G054300	blue4	64.2647	76.5366	72.7096	86.7654	84.8221	89.6882	116.699	106.384	126.345	123.191	113.524	126.627	101.994	104.108	126.229	101.81	110.117	83.3445
Csa5G220400	blue4	73.2779	68.5522	32.0384	73.589	73.4524	72.0728	90.257	88.6363	88.9397	76.2279	77.1917	81.4039	94.2777	96.7809	95.5637	90.4492	86.2456	78.451
Csa1G469730	blue4	22.794	15.8638	10.301	31.4187	32.6075	28.5755	62.7964	56.9987	55.4111	53.8533	71.5877	61.8342	53.0761	52.5595	61.0884	47.8207	51.6324	24.7538
Csa7G433280	blue4	30.9478	28.4649	29.382	24.6442	28.2329	18.5845	31.8173	34.2381	33.1517	42.2525	46.3891	48.2957	39.0992	40.8955	46.1305	36.7753	34.6434	27.6729
Csa7G338120	blue4	7.51744	5.84629	7.25248	7.08715	8.51343	6.29269	13.2725	9.02441	11.1278	13.9188	15.73	15.7099	10.4462	13.0754	17.7088	16.4989	11.7567	5.62829
Csa3G142920	blue4	4.20402	1.71685	1.39173	1.93108	2.06049	2.11593	7.17884	7.0314	8.60509	7.52952	11.1744	8.78227	12.8104	12.3772	14.6279	8.68056	8.96631	0.668668
Csa3G134870	blue4	5.4051	1.10432	0.901839	5.80654	8.25156	6.97605	24.1803	23.4573	23.3961	23.0638	27.3934	25.9908	27.4385	33.8905	40.7997	22.492	24.1478	3.9413
Csa3G882960	blue4	4.47762	1.13286	0.581765	2.43448	2.68421	2.02634	10.8603	11.4946	10.6569	11.6585	13.6461	10.0582	14.4243	20.5474	23.1273	10.5116	11.0079	5.29589
Csa5G576620	blue4	178.107	205.024	219.335	268.748	332.113	252.747	314.094	275.734	285.463	343.066	367.068	355.842	297.275	314.831	340.245	314.866	281.615	222.718
Csa2G350240	blue4	7.9734	6.67077	7.73751	5.44743	4.63231	4.55328	11.7876	10.1838	11.4416	7.82857	6.77877	9.62008	13.7204	16.0307	15.8348	10.9437	11.6458	7.58018
Csa3G698500	blue4	17.0129	8.24126	6.08841	21.6374	14.7253	13.5998	20.0012	29.7831	25.7325	15.8155	22.6093	16.6264	30.6195	24.2523	32.5966	16.6399	24.4923	18.507
Csa7G075610	blue4	7.37233	0.015561	0.124814	4.82284	2.64951	0.744253	7.19259	4.18451	6.37905	8.92746	13.5023	15.403	14.0374	17.2795	25.7024	4.5933	11.9584	0.720497
Csa3G154400	blue4	12.3427	7.78653	2.23055	9.0801	10.6028	12.9311	15.5712	15.8191	18.2239	16.4631	19.1077	15.5182	27.4612	20.2135	29.9817	16.7433	21.8703	10.6302
Csa1G423180	blue4	29.5636	13.7772	21.4065	9.6876	13.6339	10.0189	24.0601	19.4898	25.1664	19.8159	26.7674	25.6729	29.8029	39.5072	38.04	22.3226	25.9151	12.7095
Csa1G525270	blue4	13.7267	12.8755	8.84438	21.7973	27.7366	22.8709	13.6959	13.03	16.3857	10.3822	11.541	11.5244	9.63127	8.51934	7.26407	6.433	8.94735	9.76241
Csa5G622560	blue4	4.73832	5.50872	4.39939	2.97866	3.11379	2.91479	4.34623	5.71395	4.98434	5.82677	5.46186	6.36766	5.7536	7.77358	6.20598	7.03925	6.32077	4.4295
Csa5G435050	blue4	17.6288	14.665	14.3909	17.2077	19.1564	16.1745	26.462	26.1999	26.6208	25.8344	25.5561	27.4013	26.0586	25.7844	28.1237	22.6251	23.2206	16.8497
Csa5G457780	blue4	6.4814	4.04432	6.93604	4.96443	6.22574	4.41161	5.95934	6.97154	7.4969	5.7279	5.82785	6.32758	8.06701	7.379	9.27003	5.55733	8.34116	3.32343
Csa6G476050	blue4	71.057	89.4032	45.3699	87.6069	84.1559	93.6545	120.435	115.509	109.085	138.54	140.856	140.861	168.615	172.516	164.462	125.02	122.453	159.202
Csa3G119460	blue4	9.62662	9.8558	8.08148	6.35774	7.23443	7.33153	9.89402	9.60876	8.85236	9.90849	9.35121	10.6805	11.0719	10.4875	10.2042	10.0161	9.01855	11.2011
Csa4G125420	blue4	6.58293	4.5029	3.74266	5.95153	5.91014	3.66503	4.61296	6.65591	6.5915	10.8287	10.7702	14.3345	6.50479	9.26593	11.3973	6.77847	6.63244	3.92937
Csa3G646600	blue4	6.41806	0.201763	0.0919507	8.80288	6.07365	4.28887	15.6673	14.1226	17.8129	7.64053	11.2219	11.6702	15.528	19.5473	22.3275	8.7175	13.936	3.35757
Csa4G107370	blue4	22.6773	17.8254	15.96	18.8805	17.0548	19.7316	20.9594	24.0405	22.8086	19.6476	23.7708	22.9972	21.5434	24.7645	23.7089	17.9377	18.6617	18.9425
Csa6G095880	blue4	14.8737	17.5511	9.17209	18.1096	19.6986	18.8003	21.2329	19.5767	22.478	26.616	21.4878	26.9157	25.1987	26.3186	28.2381	24.6401	22.5236	24.3177
Csa6G448130	blue4	7.83083	6.37857	6.58005	6.79219	6.52388	6.62709	9.95943	10.6952	11.6456	11.0976	9.84348	13.0713	11.0613	14.5979	15.0079	10.2995	10.1639	7.07777
Csa4G334650	blue4	5.05158	0.7184	0.540211	8.5171	11.6316	11.6918	33.7678	44.7875	37.0198	41.7564	40.7564	38.5431	37.1484	47.7999	46.4049	25.5981	28.2492	3.52935
Csa2G354830	blue4	6.1679	1.90507	2.72081	11.9336	13.6866	13.0519	18.1021	19.4201	17.6783	26.6132	28.9226	27.6474	16.9286	23.9398	25.7094	21.4111	14.1279	4.54541
Csa6G338130	blue4	16.2482	14.469	13.96	10.3651	12.6135	11.6102	17.5657	17.5678	19.1925	18.9824	15.7788	18.9476	20.1856	22.2625	22.3051	18.1795	17.4813	20.6046
Csa2G008730	blue4	56.5267	57.2062	36.7218	48.8638	42.1105	44.171	60.2905	63.0493	62.4339	57.4989	70.6824	61.5394	80.8074	79.6858	68.8626	61.8105	61.3473	65.408
Csa7G038700	blue4	20.7041	27.9667	9.42604	44.8558	52.4351	52.1978	96.5115	84.2868	105.624	86.1797	99.2146	92.1131	113.192	133.977	146.872	70.0569	108.431	63.7362
Csa3G883000	blue4	5.32674	5.25898	3.42975	5.04368	5.34966	5.07755	8.62304	7.06024	7.66198	9.87172	9.40923	9.40194	8.77296	10.5417	9.78346	7.2173	6.88003	7.35629
Csa7G068630	blue4	49.5783	42.786	34.7152	40.8162	38.5484	35.9744	35.9004	29.2335	34.3526	26.1833	29.3175	24.5617	29.5521	30.4223	33.5131	23.0606	34.4394	38.3291
Csa5G606360	blue4	25.0826	19.8653	22.4853	25.2538	28.2551	20.1178	33.2641	31.3001	36.2849	43.1685	51.442	38.8994	27.8097	36.8847	41.5382	37.5453	35.2233	20.7179
Csa6G024410	blue4	31.3899	30.642	28.5056	32.9741	35.5801	38.2817	49.8737	50.6496	48.8837	37.9814	50.13	40.6872	42.4417	44.0573	46.5114	36.3312	41.1797	58.1024
Csa5G148740	blue4	18.1104	14.1736	4.67759	22.997	18.6723	21.2895	27.7542	28.3804	31.2116	41.8656	38.9019	39.6434	44.2296	41.1981	44.4922	37.0707	34.9961	26.5649
Csa4G198330	blue4	7.57549	0.931978	0.350407	11.7134	24.1251	15.3535	61.2656	58.3036	59.8976	62.5092	73.0533	67.621	67.625	75.4615	81.0207	50.8988	49.6454	7.15017
Csa7G352470	blue4	26.6946	23.0759	34.1369	26.2663	26.4695	29.7552	26.0522	22.4157	26.0939	20.0112	23.8412	17.257	19.429	20.5952	22.4762	19.6723	25.0235	20.8626
Csa6G074550	blue4	30.1061	27.7815	13.3316	15.6932	14.9873	15.2656	25.3343	27.8654	21.9852	24.6571	28.084	26.0699	37.447	35.3932	29.8006	21.311	20.6411	22.1571
Csa1G029600	blue4	98.6617	114.007	86.3023	105.707	107.224	114.842	151.725	144.186	151.089	128.357	116.435	141.135	163.761	161.524	165.367	120.078	127.95	148.586
Csa1G073730	blue4	28.2281	28.7164	23.7546	26.6053	27.1174	27.6124	25.9264	27.5866	28.7812	27.3537	31.104	30.7272	29.6131	31.1288	30.5025	29.1638	30.1303	27.6376
Csa6G487780	blue4	82.4788	74.0744	58.4841	95.8404	88.5024	86.5735	97.7443	102.31	94.0785	83.27	96.8716	101.045	93.6663	96.8896	103.825	76.7554	88.9796	66.6097
Csa6G149930	blue4	33.0458	23.7902	27.5002	27.8409	24.7186	23.2679	33.4135	32.1748	32.2758	27.9057	34.3298	34.3339	30.379	33.7853	34.7125	27.5767	29.8044	21.8526
Csa3G194390	blue4	80.5508	89.8992	78.7693	96.8886	85.0508	98.4091	34.9048	33.169	30.3047	50.8818	41.3024	38.7741	41.8975	36.6971	32.9854	49.7904	74.1891	68.5175
Csa3G611330	blue4	22.5411	26.0827	16.4916	25.2399	23.2107	27.4253	28.6041	32.6236	30.6787	31.0782	30.2033	30.3608	33.7399	36.7383	33.5392	24.3515	23.9791	35.0908
Csa3G134710	blue4	22.2455	25.593	15.9362	10.9605	10.2011	13.5291	6.13735	7.89458	9.48827	21.8206	28.3687	19.3184	33.6492	27.6406	21.6048	16.7225	21.4068	23.4243
Csa1G587450	blue4	4.97801	5.30511	4.11013	6.68636	6.80105	5.51036	18.4664	13.8558	13.9229	16.5468	11.4268	13.2048	24.9066	18.6065	19.5306	17.9878	15.0272	14.4109
Csa4G107430	blue4	6.30289	4.27961	2.95315	2.30846	2.55144	2.54152	4.07889	3.89201	4.21898	5.83264	6.23572	5.85539	8.16237	9.12386	7.82704	7.06494	7.08254	4.88446
Csa5G165180	blue4	37.2336	48.9735	28.3208	26.1108	22.1615	26.318	38.3292	35.3768	35.3717	50.0814	43.1366	52.4204	44.319	54.2182	42.7326	48.0505	46.7194	46.1172
Csa6G196710	blue4	11.755	8.03095	8.18845	8.2305	13.6972	7.23361	8.26928	8.91623	9.64054	12.3072	15.4804	13.961	12.8845	15.323	13.7837	14.1184	14.7672	10.5041
Csa4G236360	blue4	23.3143	22.8042	21.5118	20.1683	22.3366	18.6579	24.6932	24.9887	23.1354	23.535	26.2958	21.1233	25.3731	28.8671	27.3686	28.7402	27.103	21.8584
Csa5G056080	blue4	31.6948	31.8266	28.228	34.583	39.2306	30.7818	45.6085	46.1824	50.2257	46.396	48.7359	47.4312	42.5405	49.9781	45.5359	36.1636	35.5791	35.6444
Csa3G824970	blue4	17.4433	16.1925	13.0337	19.574	20.1304	18.2524	21.4336	17.324	19.3568	27.0521	25.9852	26.7138	18.2847	22.0605	21.9235	21.6055	22.3672	16.4043
Csa3G149920	blue4	39.7255	34.9621	29.1185	27.9199	30.2971	28.5669	39.7733	40.9706	48.403	57.5104	46.3381	56.2888	51.3335	58.2275	56.6309	47.5458	49.2963	35.9549
Csa6G423360	blue4	59.1106	2.2338	3.20186	134.897	172.134	128.821	247.703	212.362	244.23	159.403	176.577	150.255	259.633	250.5	281.459	150.089	127.969	98.5995
Csa1G690310	blue4	8.68164	11.9966	13.4049	11.5456	11.356	10.4194	13.9041	13.7426	13.677	15.5611	16.2681	19.595	16.0038	16.188	17.6252	13.6986	11.3976	7.88617
Csa6G052640	blue4	42.5136	55.4365	39.2793	38.9211	50.8788	38.2792	55.974	51.4885	46.9816	73.5119	78.7012	64.941	62.0194	59.4753	57.7907	71.681	48.0399	41.2821
Csa3G776330	blue4	17.8314	14.73	14.9047	12.9818	13.2949	13.2388	15.6133	14.1583	15.7162	14.2111	15.547	14.6914	20.2181	20.8747	20.8015	13.4182	17.1051	13.522
Csa2G021560	blue4	47.7437	51.3807	67.6035	17.7218	13.5076	24.1576	7.49631	8.4084	7.94719	4.32769	6.38893	9.29407	7.54045	8.74919	6.79079	29.7407	26.8306	39.7634
Csa4G622750	blue4	2.07113	1.18908	0.521583	9.62928	18.6312	14.7707	11.1783	13.7501	19.3949	46.156	44.3726	39.4555	21.5799	31.0817	32.4441	40.7062	21.8416	10.403
Csa4G627160	blue4	17.273	11.3768	10.3897	13.6211	11.6306	9.81872	25.5865	22.0689	22.5322	23.3997	24.2389	26.1476	21.584	26.2088	27.2836	22.3674	20.9516	11.0632
Csa2G381650	blue4	65.2534	52.0501	31.1487	42.207	50.9156	41.2028	51.7887	58.6938	64.6756	76.0428	87.6969	62.5469	110.033	114.41	108.156	70.8351	91.3003	67.1389
Csa3G077670	blue4	23.0006	18.0325	11.9342	27.5253	22.1823	25.3232	41.0939	39.1505	43.9523	39.5643	36.7492	48.3208	38.6282	42.0326	44.1467	28.5923	31.0785	19.7576
Csa1G424870	blue4	68.2364	88.1784	81.6428	96.4064	94.116	91.5734	60.0882	61.4229	57.3403	68.1359	67.8515	65.1522	54.3778	48.3117	52.5872	71.7605	69.0112	72.564
Csa1G600200	blue4	10.1984	7.99097	7.26201	6.07973	5.26325	5.06243	8.47081	8.68552	8.27303	8.5589	8.66348	7.39054	9.7075	11.7533	10.8713	8.09596	10.3693	7.96869
Csa4G004950	blue4	36.5186	41.8582	39.2199	23.3988	23.5798	25.7929	25.0025	28.6327	30.7279	37.7068	42.1366	51.4561	39.4727	46.3069	48.2727	41.1008	47.136	36.8088
Csa7G431960	blue4	5.79115	6.57198	5.32507	2.80985	4.18152	3.63488	7.44036	7.13588	8.40798	7.10783	5.97455	7.47949	8.24419	8.10702	8.9561	8.76674	8.44028	5.19287
Csa7G186190	blue4	18.6339	19.0672	13.6769	15.7694	16.8978	16.7082	16.3686	16.3173	17.6846	19.923	19.4376	20.6812	22.4667	21.5489	23.1618	15.9955	20.4236	22.0054
Csa2G228420	blue4	16.4744	10.0248	4.74151	33.1652	28.9964	24.6081	20.7145	14.7755	25.6268	51.6454	50.4218	52.6921	36.9443	31.1795	38.6425	31.287	29.8673	50.3387
Csa3G116680	blue4	11.5576	11.7404	11.3104	9.47011	9.99434	8.54088	13.3639	12.4037	12.1582	15.995	12.7591	15.6594	13.3513	13.5961	14.6896	11.7541	11.4758	12.162
Csa3G046230	blue4	2.18552	0.453726	0.075819	3.52736	3.31766	5.1439	40.101	58.3987	70.2083	29.3841	31.3748	34.4687	63.2115	105.959	84.2603	48.1088	54.4919	28.418
Csa3G038200	blue4	87.3433	112.403	41.3845	84.1933	81.875	110.579	145.823	140.627	143.547	157.707	114.146	140.423	184.675	161.367	168.473	104.81	98.8615	112.485
Csa2G036710	blue4	19.3306	21.7997	17.6345	13.7121	12.3173	8.16207	14.1973	15.2589	19.3377	23.7313	18.2603	20.3608	19.2527	22.1062	20.7348	21.6994	20.008	19.7924
Csa3G872110	blue4	61.5964	50.6294	21.8016	55.0035	57.4419	64.7848	67.9241	67.9965	69.3798	66.2862	68.9714	60.6578	91.9455	82.5891	74.958	50.8181	57.9588	50.2794
Csa1G661240	blue4	6.20055	5.81221	4.30213	5.98427	5.86757	5.76289	9.12222	6.54484	7.8378	8.06157	6.36692	7.64916	10.1194	7.24114	9.44702	8.72935	7.26078	8.90465
Csa1G597110	blue4	17.9259	14.6987	12.462	12.0328	14.7345	14.0347	13.8592	15.0963	16.473	19.4299	20.4135	19.9937	16.8847	20.0712	20.6274	18.3732	17.514	13.9363
Csa1G062350	blue4	7.50323	3.44013	1.08812	11.759	13.9247	15.5394	39.568	37.3686	39.1812	33.2597	38.4252	32.5286	62.9578	57.9792	63.0331	44.6674	41.5919	37.1748
Csa3G017260	blue4	45.4553	49.3891	26.3559	34.2912	29.9874	32.4978	35.1551	41.1894	40.4081	46.5788	49.3253	47.9269	56.6247	54.1852	55.6185	36.9727	48.6294	55.8333
Csa6G087840	blue4	52.7765	52.2618	53.7306	56.6336	51.9933	59.6018	48.9068	48.2353	50.003	46.7002	50.182	53.1844	42.3649	46.1154	49.808	55.0594	54.1184	54.57
Csa3G258170	blue4	28.2953	23.5818	20.4423	21.5125	19.7254	30.445	29.7466	27.0999	30.8655	28.3286	27.3301	27.4512	26.3436	34.0726	35.3198	19.9286	21.0515	20.2844
Csa6G525490	blue4	17.296	17.2285	12.9913	13.6077	9.41566	11.3766	15.3911	12.7074	14.5995	26.1595	27.7169	26.4289	28.9104	22.9726	24.9799	25.2562	19.9656	23.1926
Csa2G058690	blue4	7.54831	8.24714	3.82663	6.44607	6.96988	10.042	10.8714	11.7472	11.6192	8.87701	8.51589	10.8848	14.5884	13.58	12.4739	9.55635	10.7202	11.8404
Csa4G052690	blue4	8.86985	6.64405	7.79004	5.89091	6.13723	7.64521	9.70598	9.37056	10.1768	7.53566	8.2974	8.67683	8.91012	10.5	10.411	6.78756	9.44358	5.61691
Csa1G002780	blue4	310.13	412.613	448.429	362.521	328.517	365.501	145.404	142.133	152.403	273.012	203.744	206.7	205.692	140.447	118.154	219.675	222.895	334.902
Csa1G074990	blue4	17.7091	12.6213	9.88621	19.1277	22.6304	21.559	21.7753	19.7167	22.5449	25.2904	27.0857	24.6247	18.226	18.7135	20.8576	18.7635	17.173	16.1385
Csa1G682630	blue4	7.53851	7.98716	11.2849	6.13592	5.80018	4.9446	12.9432	10.271	12.6506	11.6843	11.5363	15.3922	13.4399	15.4021	15.1967	11.3544	10.9811	9.33655
Csa4G296190	blue4	27.8348	27.9201	29.1877	24.5627	22.2412	23.8273	25.6359	24.2944	27.8387	28.8168	29.2184	35.8543	32.2806	30.9798	33.89	26.775	28.3636	24.6994
Csa3G713870	blue4	9.17626	9.9678	13.5053	6.79506	10.1307	6.10838	2.95776	2.37353	3.3183	6.66943	5.10637	4.77691	3.1636	2.20924	2.95694	4.01914	3.81217	3.48101
Csa7G368080	blue4	6.30857	5.77235	4.38788	3.40232	3.21188	3.68909	4.5978	4.01046	3.70314	6.53808	4.5092	6.06014	5.73942	5.84325	5.47015	5.99039	6.77606	7.92176
Csa5G590030	blue4	20.3801	18.0161	10.7479	15.7776	13.707	15.9271	21.2466	20.1621	21.2708	17.9301	17.8487	19.8218	26.0398	29.9	25.5632	21.0766	21.9322	22.0826
Csa4G046800	blue4	14.0542	9.70847	10.5417	10.3139	11.1512	10.5755	12.2954	11.8976	13.5368	16.4771	14.0412	12.6054	11.5255	12.5684	14.5485	13.8658	11.1816	9.84658
Csa6G490250	blue4	133.994	98.1445	266.773	124.056	121.75	147.608	26.141	22.971	29.4636	99.1141	79.9063	96.5716	43.7911	38.8437	37.0975	48.7933	42.7256	41.041
Csa3G740150	blue4	21.577	21.7307	16.4806	17.6289	15.7356	14.5035	18.5251	20.3143	20.5803	23.6187	21.5191	23.1202	22.0543	23.2641	21.4098	18.6112	22.2075	19.0103
Csa2G223730	blue4	4.98323	3.72112	1.3016	5.94078	6.66789	5.64633	16.4075	17.7995	16.2968	10.8375	8.9142	12.8981	22.711	23.9703	24.2682	14.0572	15.8698	13.3282
Csa1G265650	blue4	61.6176	52.281	66.1729	34.3987	21.0119	29.0641	9.9737	12.0374	10.3831	11.8734	11.7135	15.5665	13.8543	12.8537	11.3232	42.2781	31.1785	55.4965
Csa1G662800	blue4	14.0933	12.6791	13.6464	14.2229	13.7509	14.1905	14.2473	13.4999	14.1199	9.97191	8.76444	11.0206	7.99321	8.52321	8.94273	7.99926	7.59592	8.98791
Csa3G173010	blue4	19.6862	23.4237	20.0068	22.7126	23.3916	18.0888	26.2948	27.9149	24.2324	29.2658	27.0935	32.7742	27.9103	27.0559	30.9432	23.089	23.6733	20.8082
Csa5G162030	blue4	3.13459	0.489818	0.622061	5.78807	7.0267	6.87193	6.38159	8.74361	5.54307	5.44802	6.36147	5.92643	12.5847	8.58133	10.371	7.6555	7.03786	9.59914
Csa4G001740	blue4	16.8667	16.2894	11.7137	22.1132	20.5907	18.5987	21.3877	19.8434	19.1966	20.2757	20.5949	18.1179	26.9503	24.777	24.1362	17.1392	18.2074	18.5931
Csa7G066320	blue4	66.9483	53.8147	46.9211	56.9426	61.0475	65.328	59.3703	55.3244	55.5923	75.6797	83.4704	77.9292	66.6536	73.0744	82.8885	64.7437	63.2087	48.3021
Csa6G476100	blue4	4.20192	4.01107	1.92075	2.42016	3.1893	2.99056	6.17843	6.26062	6.42921	7.08828	3.15208	5.86966	9.39495	8.03359	7.44005	5.16747	6.3862	4.7058
Csa3G785430	blue4	11.2051	7.78056	6.68892	9.12758	12.2174	10.5021	20.3872	18.5779	20.8413	12.2637	12.6349	14.8812	17.4735	18.341	19.3493	15.3468	15.9141	9.40935
Csa3G740230	blue4	26.2982	21.888	15.8237	22.3565	24.301	22.4745	29.0831	28.9485	27.8915	28.1545	25.7109	24.9461	34.2644	30.4883	32.719	28.4191	28.2072	25.691
Csa7G064050	blue4	36.6039	4.40836	2.4555	109.77	185.832	168.779	330.731	347.643	316.973	373.804	369.103	274.659	218.263	283.732	312.482	271.944	205.911	29.5358
Csa4G083510	blue4	32.9273	38.8771	20.3911	44.6665	38.8252	45.3896	69.5545	64.1366	63.5274	52.1073	54.1839	55.1704	71.2392	68.8758	73.365	56.7899	53.9394	82.3682
Csa2G034670	blue4	19.453	21.5978	3.44815	42.9687	42.2952	65.3565	160.046	208.362	234.417	166.532	145.924	153.435	284.663	313.464	363.308	173.715	315.356	217.699
Csa3G627700	blue4	8.81263	3.68871	2.28551	5.62794	5.88794	6.43142	28.3035	28.2919	23.26	10.3053	11.653	10.332	17.5215	31.7018	34.4708	12.4991	14.3013	6.4711
Csa5G159620	blue4	25.8357	24.2314	16.5859	28.4813	34.7165	27.1693	20.7386	15.568	20.0059	11.0168	12.8284	10.016	17.5003	12.7669	14.3542	19.3841	22.4088	19.9452
Csa3G740170	blue4	6.88351	6.73863	4.58961	3.63701	4.00496	4.64303	4.87273	5.36736	5.47386	7.77852	7.24282	5.64716	8.48382	10.5238	8.51525	6.63615	7.56269	6.75559
Csa6G487680	blue4	16.519	14.8714	12.9545	10.8928	12.204	10.2772	14.9917	14.7278	14.6538	14.3591	16.8528	19.4714	19.2349	21.1571	19.6508	17.0992	16.2333	12.7383
Csa2G033940	blue4	404.434	525.131	140.224	317.45	295.179	339.734	702.151	635.29	636.57	763.826	765.139	731.755	760.281	1010.35	738.562	741.104	591.804	532.332
Csa5G167100	blue4	20.1287	15.7035	7.90088	14.8802	12.5556	11.4633	18.3876	17.7408	18.1337	23.4024	27.9538	25.7673	27.0826	27.6893	30.0728	23.4522	21.2893	13.7809
Csa5G648670	blue4	9.7221	10.1285	9.55039	5.24023	5.02136	5.07147	7.92631	8.745	8.80784	10.4439	10.647	12.0631	12.6876	13.0323	12.3789	12.0409	12.2221	9.95119
Csa7G392300	blue4	18.7799	20.1001	14.0114	14.4857	19.8112	14.5637	21.0717	20.5438	22.7391	22.4166	30.9607	25.4137	23.444	24.05	25.254	20.7424	22.6199	17.6371
Csa1G532210	blue4	51.045	59.8821	22.7005	63.4406	70.1041	86.6258	160.928	183.837	166.102	117.387	119.722	112.18	198.809	219.317	215.164	138.219	143.103	169.184
Csa5G615180	blue4	48.488	43.2423	42.9626	36.2217	35.298	41.3051	46.8686	43.3627	44.2913	42.1534	39.7587	37.3858	51.2329	60.1359	57.6596	41.831	40.9224	47.0339
Csa5G608030	blue4	41.1894	35.8355	23.6747	33.8704	33.0322	34.3009	28.2089	31.4392	32.2971	31.2946	24.2628	28.6301	22.4042	22.8721	20.7033	25.5091	27.4154	37.1447
Csa5G635950	blue4	26.3077	34.9517	16.0654	44.9713	60.4907	42.8251	65.0193	54.4881	70.55	44.3788	44.2059	33.3284	76.6267	82.7809	72.3601	45.4338	51.509	59.8329
Csa3G016970	blue4	10.6367	10.4159	9.50993	5.94966	8.6347	8.24396	11.9709	12.7593	13.8703	11.593	11.6217	15.1405	16.1115	18.9089	18.4317	15.1378	15.0044	10.7383
Csa3G002670	blue4	73.3876	65.9186	54.2611	71.2621	66.1738	61.2689	75.1929	71.2998	77.9801	82.2006	87.8915	98.8647	79.6217	73.0813	81.7191	63.4247	63.9331	47.773
Csa6G039020	blue4	17.6435	15.5748	8.37413	39.9863	43.3424	35.6366	57.8056	54.1848	62.007	47.8312	46.8429	55.023	44.6618	54.7872	48.0471	33.7467	28.8368	31.3777
Csa6G136010	blue4	27.1861	19.4584	20.5959	19.1315	15.2315	16.7893	33.1179	27.1921	30.3577	28.0851	29.8277	36.2071	33.3069	43.3171	46.9884	28.9597	28.4553	21.2352
Csa7G032290	blue4	13.5151	14.2575	13.0759	14.4755	16.7674	13.6955	24.1689	23.0041	22.4098	22.3793	20.915	24.2427	22.6749	24.3698	26.0207	20.8604	21.1596	13.861
Csa5G139910	blue4	49.8299	48.9864	51.9619	53.353	50.7463	46.2441	47.8809	45.8049	51.8826	51.9089	54.3612	51.5179	62.7443	57.1046	62.5368	49.3915	55.3093	47.9423
Csa6G088160	blue4	64.7523	70.3891	45.2885	86.1119	82.6204	128.942	239.075	223.811	239.915	232.764	170.698	200.329	327.482	276.103	297.521	181.296	179.693	118.304
Csa1G001500	blue4	10.2843	8.49084	7.99186	10.822	10.9509	8.47193	12.1759	9.20995	10.205	9.41909	11.7238	10.0763	11.978	13.5643	11.9179	11.4948	9.47812	9.0028
Csa2G033920	blue4	82.0101	105.538	55.0681	109.811	95.3425	97.1044	122.213	126.543	145.218	149.711	123.536	145.445	120.021	122.293	122.958	110.05	102.448	95.4585
Csa2G030020	blue4	2.3262	1.40168	0.707268	2.69694	3.05273	3.07691	11.1345	10.3912	10.8753	9.0524	6.49255	8.28471	12.1275	14.0148	14.7426	10.856	12.3854	5.46504
Csa3G646570	blue4	6.06395	3.70375	3.0732	4.83204	7.73771	6.75316	9.85044	9.76015	11.8721	10.0697	10.591	8.79201	11.5211	12.9252	11.8362	15.4131	11.7819	7.46053
Csa6G343710	blue4	202.959	233.682	228.272	272.246	229.984	229.528	131.816	134.356	133.888	195.124	156.315	146.698	159.402	126.84	99.9037	154.418	138.438	167.245
Csa5G198750	blue4	23.3463	22.3963	17.6432	19.9908	19.7741	23.9927	32.2975	33.0401	30.4292	29.3682	23.4905	32.352	31.5471	32.0515	36.2975	33.7158	30.3765	29.3314
Csa4G050180	blue4	20.7689	0.884667	0.585031	20.5059	15.1396	10.803	36.4954	28.0552	35.1899	19.5309	21.4661	23.6968	35.8282	37.8035	58.7606	20.2587	27.8851	5.69527
Csa4G293270	blue4	4.10686	1.44277	0.826601	5.87062	5.33566	5.00037	18.9493	19.8756	18.5646	14.1407	16.8254	16.9181	16.2252	21.0443	23.4636	13.4266	15.5389	5.41329
Csa6G507260	blue4	10.667	3.32242	1.5253	11.2198	9.5348	8.53067	11.1543	12.8408	11.2876	17.4291	16.867	16.9987	18.4624	19.8868	20.2828	13.901	13.8378	16.739
Csa3G776850	blue4	21.7753	22.4281	28.5301	17.7266	18.7423	15.7924	22.7002	16.9948	21.8522	31.5342	25.0198	26.3906	28.8816	28.529	28.2899	20.3151	24.0317	23.0935
Csa3G147730	blue4	4.99474	1.99254	0.570788	8.07188	5.84057	5.09992	6.62985	6.6825	9.29751	6.01835	10.3198	7.67698	10.766	12.4369	13.1956	6.34829	5.95341	4.35673
Csa4G107450	blue4	9.67905	5.62991	8.44933	2.11545	1.69075	2.113	8.03545	5.98459	7.13096	8.84365	10.2822	12.2766	14.1429	17.6477	15.5856	13.7799	12.5628	16.1216
Csa3G152100	blue4	36.4446	18.1303	9.12709	33.046	28.6731	30.4565	69.209	56.4067	60.2279	71.2818	75.5519	82.9128	99.0938	103.928	110.356	85.7371	80.8473	47.3704
Csa5G162000	blue4	9.18717	8.8891	5.23982	6.38456	6.17805	4.89745	8.59392	8.79424	8.16329	8.86484	9.98702	10.0504	7.65897	8.60975	8.38874	6.37717	8.08862	5.20031
Csa7G290510	blue4	37.2428	33.6268	30.3377	32.3707	31.9054	30.0969	42.8738	38.9716	36.6551	39.3291	43.1656	50.1994	39.4336	40.4765	39.5388	40.4576	44.6818	34.9791
Csa3G116770	blue4	41.9681	45.5482	46.6775	32.0462	30.2757	31.9988	34.8857	34.7881	34.3463	61.8791	59.2331	71.1078	52.0986	55.6626	52.1352	51.1951	42.6945	36.1171
Csa2G232470	blue4	111.064	124.573	60.8656	90.4826	91.2296	78.8653	102.081	115.2	113.726	139.334	140.685	147.023	126.532	120.125	117.267	114.231	119.533	101.089
Csa2G000830	blue4	29.1376	25.6896	24.683	19.4299	20.7713	18.1966	24.8286	24.4596	26.1341	25.7363	28.9077	27.444	23.6812	26.5833	31.4347	25.1113	25.5187	22.8067
Csa3G134510	blue4	21.325	16.6471	15.9083	18.9889	16.3541	17.3905	21.9214	22.0059	21.5833	20.5049	20.9211	21.7819	22.9684	23.0204	24.4449	17.4229	16.7722	18.512
Csa3G398930	blue4	29.8058	22.5055	19.789	25.0408	23.1507	18.3719	33.6238	31.8213	33.2236	34.0616	35.6457	40.312	35.4619	38.3942	38.7002	31.9611	30.3228	21.9624
Csa3G308200	blue4	7.08009	8.85791	6.6396	4.75766	5.25444	4.39228	8.16319	9.18677	8.19471	13.8368	9.06016	14.0089	15.1338	14.9813	15.0757	11.93	14.5643	11.2888
Csa1G569200	blue4	79.9172	62.1881	52.5209	90.2937	78.5311	90.8396	59.9341	61.1262	57.8658	59.2219	58.6458	55.971	47.4518	47.4345	42.1136	48.8424	48.2073	56.3622
Csa2G346040	blue4	32.1963	31.4917	27.9205	42.4388	43.1222	43.1248	51.7282	52.2067	55.5842	52.8797	51.4324	56.83	44.4048	50.4672	52.8621	47.469	47.8071	37.365
Csa4G046620	blue4	28.8864	32.3914	25.3263	37.288	42.3438	31.5637	36.1195	35.5848	37.2577	42.0634	49.395	43.5046	35.8993	43.1333	43.361	40.5967	41.7787	34.1275
Csa1G590290	blue4	7.23843	5.44942	4.63517	4.60689	4.19926	5.79189	6.37528	7.85367	8.20119	7.40413	7.94913	7.52425	9.20321	9.76518	8.77742	7.63964	8.99484	7.88787
Csa3G776910	blue4	28.4184	25.2729	21.9655	15.6825	15.1624	14.8011	28.4215	26.9265	28.9855	30.1111	27.7254	29.6397	38.386	37.3253	40.6194	37.7148	42.7217	34.2216
Csa1G000030	blue4	38.8517	27.0429	25.4346	34.634	33.8695	37.5549	38.6431	41.6469	43.846	59.7533	56.9543	54.266	40.0076	46.3901	47.243	45.9623	43.3926	34.3223
Csa5G622670	blue4	71.9745	61.0675	65.2298	96.0947	80.4691	74.0228	51.0075	52.2188	41.9283	43.1506	47.4023	42.9216	29.1057	29.4433	27.2003	38.1493	43.8219	56.1991
Csa6G510310	blue4	11.4522	6.47742	3.30249	13.8695	17.2364	15.3938	24.4494	23.1644	24.0046	18.6602	22.0063	21.8796	30.3857	33.1683	37.783	19.5992	18.0986	11.6755
Csa4G639780	blue4	5.97762	0.766881	1.08705	8.60704	12.9828	7.85564	35.7689	32.4558	33.4986	35.8359	44.3179	40.2701	43.3483	49.2365	56.1497	32.3081	35.765	5.70913
Csa3G002900	blue4	28.2933	26.6447	25.1301	33.1815	34.4351	31.3623	39.1305	35.2945	34.9596	36.3085	39.0963	38.0398	37.197	38.7012	41.9293	31.4445	35.2872	34.4184
Csa3G131940	blue4	53.4125	52.5146	47.1765	40.4224	29.7262	31.8292	13.2557	18.3615	15.193	15.2062	14.0685	11.9813	18.0209	8.78227	4.02715	13.2989	14.6161	36.3531
Csa2G234600	blue4	6.88258	1.11927	0.883438	6.76369	8.65683	7.01114	17.1779	17.214	17.8198	17.4305	19.786	15.8226	15.3811	17.4165	17.9598	15.6578	12.65	5.94912
Csa2G122530	blue4	3.28611	3.30158	2.37758	3.1371	2.79185	2.71535	7.65242	7.09143	6.02136	6.26135	6.85678	6.90102	8.88152	7.55988	9.2544	6.75732	6.75977	5.44546
Csa4G551660	blue4	137.412	138.811	137.193	135.662	133.814	146.66	139.35	141.947	145.551	165.282	164.965	153.462	152.41	154.92	159.926	139.057	147.421	131.051
Csa1G246610	blue4	4.17891	2.61765	1.25976	5.9332	5.39576	5.37884	7.16568	7.74104	6.32761	9.20407	8.60021	6.22511	9.53855	12.4504	12.4935	7.95925	7.06635	2.93137
Csa5G176530	blue4	60.1399	63.5591	43.6093	42.961	39.6999	44.9809	44.8477	46.1968	46.7655	64.2449	63.9798	70.0546	70.6349	66.434	67.4028	58.4123	61.1237	62.6498
Csa5G606440	blue4	12.4051	10.9281	5.93172	10.1537	9.17283	11.6059	29.7214	25.9425	25.5119	37.6353	35.6712	37.4836	91.1389	87.5945	82.6732	45.1675	50.7554	19.9487
Csa5G610440	blue4	7.79782	7.54448	8.79753	8.61721	6.36031	7.45208	8.22687	7.0444	8.10833	10.515	10.0171	13.044	8.19644	8.89522	10.0716	9.11014	7.79939	4.84554
Csa1G524650	blue4	40.8142	52.9262	46.0275	56.6746	65.7878	60.5089	79.537	80.7814	75.3068	101.686	89.9365	94.9748	82.0864	75.9911	77.8232	93.1913	70.1147	42.5551
Csa3G457670	blue4	9.87143	8.78244	3.94354	6.9533	9.00509	8.27495	11.4761	12.848	11.4481	12.4689	14.4964	10.6216	10.8138	12.442	14.1647	7.77991	10.0289	9.86285
Csa4G011750	blue4	167.04	184.454	171.866	147.044	137.364	148.501	158.555	154.826	152.46	110.502	112.682	119.178	125.74	123.835	116.398	106.841	108.486	126.769
Csa3G851760	blue4	15.999	13.7302	13.6584	19.5061	23.4297	21.1585	35.1607	37.083	34.2505	33.7229	30.5467	35.2946	38.4041	40.196	40.3044	29.8431	31.997	23.5809
Csa7G452320	blue4	4.48833	2.58472	1.29574	3.32538	5.36811	4.79944	11.0173	15.4807	14.0106	9.77016	11.0473	9.92748	14.3486	15.8632	15.3424	8.05246	10.0789	2.8814
Csa6G357020	blue4	3.9269	0.364259	0.608688	11.0336	22.1956	14.5397	28.1279	33.3952	30.519	32.2812	52.2091	38.8801	26.3134	35.0762	35.4672	45.8899	28.1074	5.05536
Csa7G267930	blue4	17.4294	11.1093	11.7176	12.8052	13.4148	13.6022	17.7588	15.1668	13.8548	14.1101	14.8804	17.0103	14.7062	15.6034	18.9748	15.1058	15.1882	11.388
Csa6G082530	blue4	73.4868	69.6724	76.505	75.8017	72.7782	85.7807	21.3979	15.8852	19.7596	44.8961	29.8361	37.6339	30.327	17.8886	23.82	42.0525	24.4303	52.6352
Csa7G432390	blue4	202.11	215.123	158.83	170.835	154.468	177.018	83.6585	90.8346	86.3098	150.2	103.55	108.546	106.743	81.9796	72.8109	117.828	117.358	190.236
Csa6G052040	blue4	25.353	21.1143	15.0794	23.481	20.0883	18.9736	24.1135	28.5319	24.5656	32.1489	28.4909	32.0662	29.4786	30.9973	29.5841	30.5843	26.0437	20.5933
Csa3G824850	blue4	5.28568	0.257887	0.14775	5.30812	6.19581	4.30719	13.2669	12.1508	18.4634	16.4567	26.5357	20.8656	20.0976	32.2991	37.2149	9.14735	16.4016	5.4744
Csa3G151490	blue4	61.5272	39.4651	14.2898	57.2531	60.5015	46.5035	71.2954	62.5779	80.5897	83.746	89.6395	77.2664	90.7834	80.7557	91.1557	63.106	73.8445	50.2851
Csa3G150750	blue4	13.4082	10.5497	11.0509	10.5273	10.1564	10.083	12.9223	13.8425	11.8186	12.1604	13.1817	14.3705	15.0025	14.6145	14.4672	12.7102	9.68375	8.64688
Csa3G146630	blue4	7.64177	6.68654	5.73438	4.73589	4.92928	6.09657	7.70734	6.99425	6.21941	9.87149	8.37564	12.192	10.1289	11.2066	11.5304	9.04445	9.43826	7.11014
Csa2G271390	blue4	7.93822	0.465022	0.203233	9.50451	7.57274	4.82841	8.54846	6.5498	7.95842	4.65885	6.10222	7.20092	7.66298	10.3603	14.603	4.10411	4.95797	1.88735
Csa4G495210	blue4	3.02499	0.342548	0.381606	5.44443	4.25406	3.01374	16.2971	21.3666	24.3049	14.6869	12.4647	19.7106	19.341	20.1106	26.5613	17.5418	16.7169	16.1064
Csa6G495700	blue4	14.0581	7.39654	9.15481	12.743	14.8664	15.289	20.8338	21.5725	21.9715	15.2091	20.0361	16.7067	15.7925	18.9384	18.8558	12.2307	14.2701	10.3812
Csa1G009680	blue4	40.1274	18.706	16.705	25.8341	30.9406	27.6639	39.5278	40.5485	36.7247	30.5143	37.4176	31.7884	26.6362	32.4433	45.286	20.7876	26.6777	12.2281
Csa4G017140	blue4	172.555	151.033	38.3867	173.025	208	197.265	367.366	355.775	340.907	378.81	440.194	336.224	535.681	613.01	661.188	375.3	359.437	260.643
Csa6G089230	blue4	59.4978	51.2908	57.6356	61.3658	63.9423	61.9784	62.7235	62.298	55.9252	52.5326	46.9688	53.8481	47.2586	51.3341	51.0235	49.5488	47.9283	49.2173
Csa2G356100	blue4	66.0011	61.3252	51.128	41.2089	39.4996	44.8095	55.7526	58.7865	58.7422	68.4245	67.6536	71.8417	71.0016	74.2343	74.2586	67.5519	69.7388	65.4774
Csa7G047260	blue4	52.7835	57.0507	79.0574	59.0897	53.6062	57.398	40.9812	40.9763	39.7936	52.6874	47.8615	47.9956	44.4501	41.6148	39.9599	42.4941	42.4974	40.5085
Csa3G120460	blue4	65.9469	52.8904	62.6462	83.8219	94.693	77.1979	96.408	94.5762	97.5861	82.0752	101.878	96.2252	82.0512	93.7146	108.955	84.1804	82.5511	59.1477
Csa3G113390	blue4	12.3541	10.229	8.08829	5.30146	5.81062	7.14513	9.98584	10.3008	11.8424	15.1248	16.0739	16.9112	16.4363	23.4669	19.8541	13.1197	15.4101	11.2698
Csa3G002950	blue4	27.0149	23.3106	21.4701	25.3245	23.5933	26.5898	36.345	32.8712	30.5616	29.1924	34.914	35.7155	27.941	33.0663	35.5657	28.9378	26.7814	23.8936
Csa4G669220	blue4	14.2811	15.0704	15.0459	8.16373	10.984	9.11733	16.0318	19.3002	17.2306	21.3536	15.7576	17.029	20.7243	22.1608	18.7436	23.1593	18.8603	12.5603
Csa3G020010	blue4	35.4237	32.5794	27.533	36.4466	33.8133	34.6689	40.3961	40.9196	39.937	37.658	36.3239	36.5035	40.6968	38.8834	39.4422	33.0019	33.5935	36.8874
Csa4G152290	blue4	15.1893	2.22384	2.67009	16.6198	24.9217	19.3756	71.4685	69.8848	71.111	69.1803	96.4465	77.7192	86.8736	102.728	117.349	65.8861	78.2383	8.21843
Csa1G024920	blue4	170.724	199.109	163.295	134.731	133.81	125.106	121.533	137.617	143.693	92.1177	77.9732	88.4409	106.091	91.819	76.3516	94.3042	125.236	148.23
Csa6G517090	blue4	17.6546	31.1287	13.3496	27.1402	31.3564	28.1326	44.1315	54.8236	46.9454	54.3197	58.5669	47.0369	48.7905	45.257	50.0168	38.9058	35.0055	22.0911
Csa5G606530	blue4	12.9693	16.603	4.51941	12.596	12.7523	12.2168	15.3005	14.8712	16.6132	25.0478	24.9991	23.3121	54.317	50.9109	41.8149	17.5126	18.0316	16.9475
Csa1G688130	blue4	20.4062	19.0726	22.3897	16.4259	19.4218	17.051	34.2696	34.2046	31.1358	26.1601	28.2095	29.0558	28.3426	33.2231	36.2459	27.885	27.7362	19.5863
Csa4G004790	blue4	46.505	56.9753	40.5136	59.1686	56.5134	74.3564	80.938	89.8554	84.2275	100.353	82.2623	99.0951	81.7685	87.3975	84.2593	78.6721	80.7857	86.2946
Csa6G504580	blue4	10.0904	7.94466	8.24792	5.69449	6.76853	5.24004	6.15524	7.34925	6.96193	10.0676	10.8283	10.7255	9.05283	9.07323	9.51608	8.25594	9.29181	8.00859
Csa3G119380	blue4	13.8717	14.114	10.4739	13.7989	13.2755	13.3642	15.4	16.5845	16.4265	16.4309	16.643	16.8742	18.0505	18.5971	18.0694	15.514	14.1448	14.548
Csa1G256720	blue4	30.9975	32.3381	34.6546	32.2338	27.4099	35.116	44.895	45.3331	47.8427	48.3128	42.9607	49.4902	46.8082	58.7018	54.7699	41.5051	47.712	52.0644
Csa4G651990	blue4	4.05662	2.81073	2.5314	5.79545	6.10084	4.76557	7.77492	7.2152	7.40471	8.14631	7.67497	8.47148	8.30692	8.12317	9.35731	5.64033	5.65545	6.29545
Csa6G290880	blue4	17.6196	12.8456	9.1013	10.8889	14.3724	12.9247	32.7195	36.3473	50.7634	37.4855	29.3983	29.3574	38.2147	40.3488	45.2391	37.7198	43.7497	34.9176
Csa3G599430	blue4	27.786	26.5076	23.1448	26.9751	26.9778	26.421	26.4071	28.3202	33.2589	29.979	31.7069	29.7983	33.2732	32.0675	29.8506	26.7577	30.5315	31.6692
Csa7G058650	blue4	247.328	322.205	131.733	133.601	140.126	121.321	396.191	474.476	476.074	370.357	405.994	363.757	505.961	618.131	546.373	349.248	343.64	437.117
Csa3G113340	blue4	155.614	142.445	131.71	137.181	154.81	140.23	191.034	186.8	174.327	162.495	201.702	165.049	186.581	194.764	196.41	161.412	155.309	125.933
Csa5G218790	blue4	21.8924	16.1925	20.3508	11.1581	16.0567	13.3318	18.1785	17.822	24.2289	28.7704	27.0419	26.69	18.2603	25.0954	24.7578	20.3175	23.7822	15.1273
Csa4G052710	blue4	26.5827	18.9766	17.4498	34.5637	38.9654	29.8504	35.9545	37.8208	39.6318	28.9464	38.0819	35.7976	35.25	37.8943	45.209	35.7064	36.5319	21.8347
Csa1G575120	blue4	23.8521	25.8624	18.3672	20.9127	23.3882	23.3518	30.2349	34.055	30.0721	36.6657	27.5492	33.2198	29.8465	30.5276	30.714	25.1356	28.2166	27.848
Csa1G025250	blue4	2.48945	0.142237	0.403027	4.08978	7.20924	6.23765	26.0453	29.2446	25.8728	25.408	22.7536	28.0011	32.3961	40.7535	42.2837	26.7097	26.4214	3.76235
Csa1G077130	blue4	13.0728	10.0432	10.3175	12.6027	11.3307	11.8049	15.562	15.9477	18.1388	15.3766	17.1661	16.3969	12.7551	14.9238	15.0558	14.7882	13.7863	8.60346
Csa5G025930	blue4	19.2374	16.02	17.2168	16.2982	15.1482	16.9712	20.9797	21.8193	19.3657	20.3429	17.8068	21.3146	16.6179	20.3149	22.4661	19.2472	19.9833	17.8513
Csa3G213500	blue4	3.40383	2.1552	1.79636	2.79922	3.63458	2.31824	11.4034	9.42948	10.3447	8.27302	8.50379	9.85851	12.8623	15.2445	15.5558	10.0721	10.147	3.74662
Csa2G263970	blue4	13.834	10.5737	12.9511	10.9719	11.7154	9.4591	20.7491	18.9546	19.375	15.4353	16.8516	20.1894	15.8331	18.5506	19.3038	14.5856	16.4232	10.5023
Csa4G028450	blue4	20.0273	26.8189	23.3022	17.7947	17.2316	19.1701	11.7015	10.0639	11.834	12.1806	12.3874	13.2545	11.8422	12.224	13.6563	16.242	22.3102	22.2972
Csa5G202340	blue4	9.73375	10.9337	8.72769	10.3091	10.257	7.85523	12.9622	12.9515	13.4877	15.1296	14.6466	14.9352	16.0383	15.5891	16.6947	12.9733	14.0185	12.8939
Csa2G382630	blue4	52.1388	45.0291	40.411	59.174	63.0454	62.4213	104.433	100.299	99.3322	99.1399	92.4512	104.15	104.915	110.843	120.178	91.6259	91.2519	64.3114
Csa3G127150	blue4	59.3394	51.9175	34.6789	45.5335	45.0987	48.6064	59.867	61.2336	58.9606	54.8076	57.6416	50.7892	60.382	62.5052	70.4083	53.3458	62.635	60.828
Csa1G696500	blue4	13.354	11.0839	9.49471	9.05691	9.71602	10.0788	12.2331	12.8492	12.5297	13.6467	14.4224	14.103	15.1403	15.555	15.6151	14.9058	14.2521	14.5801
Csa1G015580	blue4	54.6997	58.4744	28.8112	57.9799	48.9521	67.2455	46.1869	51.493	52.3211	60.5306	59.0773	63.9709	79.0477	81.27	71.357	59.4993	60.8856	62.4782
Csa1G001330	blue4	14.0045	10.6454	12.2775	9.61294	8.25467	6.09103	12.3867	11.1265	10.6525	11.5814	13.0152	13.079	12.5847	12.9998	13.1111	10.7525	13.116	8.45638
Csa3G345390	blue4	31.1552	35.1102	26.671	59.372	68.2048	58.9023	66.6472	60.5738	61.7204	83.561	88.5399	83.0051	61.7213	63.2504	66.3584	71.7748	61.9575	42.0735
Csa2G233760	blue4	14.5775	15.9332	12.2193	9.23322	9.00509	9.29592	12.1606	13.4907	13.8458	16.0891	14.6456	21.5729	19.5736	16.9557	17.7809	14.7635	16.8752	19.4531
Csa6G358120	blue4	42.428	39.227	42.7581	37.9654	38.9131	47.4253	46.0816	37.4692	44.7971	45.1	49.295	49.3546	45.7076	49.6018	52.2306	42.1096	47.3384	42.9907
Csa6G446440	blue4	69.5536	76.3825	76.8467	85.3405	75.8551	74.581	43.2737	42.2667	41.9062	64.2656	53.5166	52.4981	36.7325	29.384	30.9498	47.8185	54.0081	50.2238
Csa3G848210	blue4	42.6657	30.4491	26.6504	33.739	36.6842	30.8356	41.2266	41.9774	43.1698	39.4663	49.4925	46.1696	45.6916	45.2971	49.0427	37.8359	42.167	42.0993
Csa3G026690	blue4	106.395	1.04044	3.27852	221.473	110.312	96.681	333.227	408.49	685.258	409.405	423.301	382.23	894.854	846.02	1063.47	323.432	507.535	195.416
Csa3G840460	blue4	26.4937	23.352	28.7982	26.9491	24.1084	25.3987	49.3325	47.6785	53.4374	38.7087	36.5784	43.3353	46.4108	51.8139	58.6419	45.9123	47.8087	27.5337
Csa7G428130	blue4	14.477	8.80997	6.12352	8.40374	8.32759	5.31372	14.4791	11.8324	16.8204	13.8461	16.2778	14.0374	13.2999	13.4481	14.2378	11.5481	13.8257	5.87806
Csa6G483370	blue4	19.6248	18.0053	18.4076	17.1456	16.8259	17.8231	22.9836	22.3833	22.219	22.7107	22.409	23.8468	26.8616	28.3046	28.1316	23.407	22.2383	23.4907
Csa3G848270	blue4	17.0141	8.905	5.79391	20.6215	16.6248	17.721	23.7141	23.6242	20.4568	16.2131	16.2606	21.7385	17.7996	21.2934	19.4209	12.9218	19.6957	9.69071
Csa4G621180	blue4	5.39939	5.64955	4.15385	4.8367	6.57896	5.07055	6.57025	6.54049	6.28222	6.9594	7.77799	9.0573	7.25982	7.04304	7.77899	7.31361	6.26347	4.73146
Csa7G018780	blue4	144.596	139.434	198.628	129.873	125.717	132.754	83.4022	86.7969	73.5712	133.297	144.61	112.095	84.6385	83.2966	86.0654	106.085	99.4262	88.7591
Csa4G002000	blue4	7.18258	3.27654	1.34754	34.8948	41.3121	41.1471	65.9395	72.337	68.2976	64.7062	69.2072	70.5659	49.3611	64.2628	58.1941	46.9161	48.6677	16.0392
Csa7G448880	blue4	121.441	136.048	139.309	132.99	131.431	121.673	147.605	128.589	139.087	155.83	188.065	196.109	135.477	144.175	167.569	149.292	154.244	119.284
Csa5G198220	blue4	880.029	1064.59	1086.58	970.736	899.791	1025.57	643.633	612.727	577.18	716.789	647.945	643.482	675.36	528.234	432.638	683.233	619.959	739.87
Csa3G849390	blue4	21.3661	23.956	19.5871	23.2405	23.015	23.4892	26.2089	28.6739	31.0725	23.5703	27.2162	32.7471	31.1216	31.2603	29.5676	27.6138	26.9027	28.5747
Csa6G486740	blue4	22.3602	23.244	15.6026	21.687	17.4425	18.929	23.7299	23.3906	23.4468	23.6633	24.971	31.2009	23.6277	24.3079	25.9492	20.5053	24.7905	24.6563
Csa6G500700	blue4	17.2583	18.936	16.8947	17.0806	19.5272	15.5348	23.9176	20.8623	23.3499	24.4907	22.0578	26.2763	21.4278	22.5704	24.6032	21.1113	21.4835	18.5654
Csa3G731020	blue4	18.5379	22.5099	15.6061	13.404	12.2569	16.9253	14.8545	15.8236	15.4854	23.198	26.6036	25.7266	19.429	19.5484	25.8176	18.118	23.3292	20.6282
Csa6G504550	blue4	44.8357	36.4036	34.4898	32.2604	31.1362	29.8394	35.2697	35.4778	41.1453	45.4748	40.862	47.7024	42.7849	43.7899	42.0157	34.4108	36.8536	33.0401
Csa6G446430	blue4	35.3463	20.3938	22.219	36.734	33.476	31.0157	40.0879	45.3907	41.3087	37.1939	34.9038	38.5577	33.2437	41.3118	38.1752	27.9415	37.0673	25.7138
Csa3G043910	blue4	14.1777	1.67445	0.931228	38.1711	61.6965	55.2257	95.1367	123.528	126.649	126.769	156.351	120.973	98.8472	137.949	120.514	89.6077	72.1799	19.0161
Csa2G360050	blue4	61.5152	66.4371	65.7182	61.9241	57.3423	56.755	73.8022	63.1669	67.0105	72.3548	75.625	81.3723	65.5634	76.4452	83.5102	84.8812	79.2583	62.1403
Csa1G659090	blue4	22.7817	16.3852	14.2759	16.4398	17.6404	18.5193	24.2199	22.4251	21.848	24.0891	20.1519	24.8913	22.0389	24.4264	24.9118	16.7427	19.1405	13.2785
Csa6G227540	blue4	5.59214	6.61041	5.73947	5.12141	3.6661	5.0702	5.98567	7.40082	6.49233	4.878	5.9922	6.39735	6.32948	8.45908	7.89021	7.87942	8.23401	5.54026
Csa4G003080	blue4	9.35788	9.22521	5.6453	4.74827	7.3104	5.00392	6.67079	7.23827	8.77942	7.12204	7.57058	8.89229	9.33905	10.7786	10.1707	8.30523	8.51814	7.26173
Csa5G156200	blue4	8.43595	5.96178	2.80629	5.07726	5.35043	5.65224	4.9168	5.53244	7.046	4.69986	5.77691	7.0942	6.87253	9.29601	9.75159	3.93712	4.75284	2.98372
Csa1G701350	blue4	15.5575	14.9613	11.2271	13.3559	12.7427	12.4729	17.9119	17.3211	17.2124	15.2658	14.8567	15.3344	20.1877	21.7477	18.8457	16.9113	17.6375	19.0644
Csa5G182090	blue4	59.6569	61.2265	42.2074	86.8485	84.8253	75.4073	93.7502	94.0434	110.921	104.035	111.653	105.178	98.6826	106.782	107.478	94.6153	101.236	84.1539
Csa1G627500	blue4	36.1611	33.498	43.58	30.0369	32.2821	32.6465	46.5606	40.8931	42.6639	44.1191	46.3664	49.2813	44.5157	46.4841	54.0339	44.9912	40.7683	31.1399
Csa5G630960	blue4	30.7822	40.4639	27.0916	22.9264	26.1148	31.7254	54.3045	52.0733	57.2096	65.0414	31.4326	44.3409	64.5663	61.0954	55.457	82.7656	57.8864	43.8027
Csa6G188160	blue4	373.601	447.182	561.998	505.437	484.334	509.013	234.271	217.184	210.478	356.833	313.363	293.986	236.285	166.628	201.517	312.345	306.349	369.835
Csa2G380010	blue4	13.4856	14.9636	14.6892	14.2837	13.601	11.109	16.1834	14.2701	15.5513	17.717	21.3074	20.0103	16.2129	18.3066	17.9818	15.4221	15.8018	10.8939
Csa6G425180	blue4	10.2498	7.68233	6.03942	13.2343	13.3822	13.3843	13.9696	14.8478	15.575	15.0347	17.5355	16.1398	14.8882	17.4502	18.6153	12.1635	14.4915	11.8442
Csa7G378440	blue4	2115.19	2533.26	2703.56	2809.39	2528.86	2796.91	1175.97	1156.88	1037.98	1643.02	1497.61	1257.23	1170.34	809.926	787.169	1540.02	1560.02	2046.36
Csa7G329380	blue4	30.9261	32.7429	17.9343	24.6971	23.0422	26.9443	34.1069	35.9886	33.6043	32.26	32.6562	35.1252	40.5478	36.9562	38.3145	36.4596	31.0027	41.0621
Csa3G893350	blue4	24.7002	27.319	27.778	43.17	44.9012	46.6975	21.9323	20.5654	25.0246	19.3263	16.9665	18.1077	11.8055	9.74003	9.40959	15.5856	15.4995	16.1647
Csa4G652900	blue4	33.7995	37.771	27.5618	33.0768	39.0871	35.1661	56.2216	49.939	47.9588	50.5267	47.3584	48.8357	56.3932	56.2187	55.0704	61.2362	55.6206	52.9255
Csa1G043100	blue4	43.8101	35.666	36.1243	34.2821	32.3613	32.1778	40.5065	31.1323	32.8328	34.4236	41.4857	41.5427	43.1507	44.6913	44.5285	42.1275	40.2093	41.221
Csa5G604300	blue4	14.1347	14.4335	13.5328	12.8073	13.7765	14.3557	23.3075	25.2245	25.0548	23.4247	19.5556	21.7034	32.486	32.9822	31.0701	27.4301	23.0163	25.1368
Csa2G383340	blue4	10.4801	9.62656	5.66621	11.8153	17.4599	10.4352	6.73055	5.77904	5.03276	4.38185	3.98423	4.54587	3.78354	3.21344	3.20494	3.62361	4.06632	6.03374
Csa4G340510	blue4	24.6066	19.359	16.0547	16.7549	16.6081	16.5168	17.0201	17.033	21.0668	27.3899	24.7455	29.0657	25.6318	27.5045	27.4709	18.3329	21.9161	18.3618
Csa3G845490	blue4	34.9314	6.40735	1.08042	108.59	76.1478	112.768	55.9576	48.3967	45.806	134.047	115.959	92.5308	109.941	100.051	114.493	111.45	66.3207	69.3379
Csa3G182130	blue4	13.3807	11.3107	7.70105	11.3547	11.2056	12.1249	22.0965	21.6016	21.8559	19.2561	18.3949	22.0739	20.9667	24.7169	28.7102	19.6856	23.6712	10.2947
Csa1G046850	blue4	10.6234	10.1162	11.2893	20.6074	15.5292	14.8658	25.6903	19.0051	25.192	16.1913	20.8423	22.2961	23.1019	24.691	29.3397	26.1537	19.6294	14.3029
Csa5G524850	blue4	6.55723	5.40172	3.61872	3.85498	5.04387	3.8361	6.13139	4.86238	5.47731	7.33674	7.04925	6.91875	6.75596	7.43135	8.5871	4.63878	5.37545	3.05921
Csa5G011720	blue4	18.0326	16.9364	19.5814	14.8669	15.8585	19.136	6.03069	7.53978	7.13582	10.3467	6.90892	8.75311	9.12177	8.36062	7.05007	15.2026	23.418	28.0945
Csa2G324420	blue4	72.7035	74.1389	70.3841	31.784	34.9433	39.0577	47.1757	43.979	41.5764	65.0818	59.185	73.1864	80.5732	79.1828	84.6213	73.3848	78.1984	66.9809
Csa5G221950	blue4	11.2453	10.0201	5.73719	10.4123	14.4342	11.6856	14.1835	13.3815	14.312	17.4557	16.3141	17.4885	16.299	15.5363	16.2968	13.5802	13.1645	11.1123
Csa4G053250	blue4	14.315	14.9092	18.456	12.4084	13.5554	13.8046	8.00871	7.25281	9.26836	7.12554	6.67004	6.98834	4.25984	5.306	6.27873	8.52868	17.075	10.6862
Csa2G002000	blue4	21.4522	13.9837	33.2502	29.4402	28.3765	30.8615	19.003	18.7963	19.2732	14.5122	15.2004	13.9931	8.25792	9.06114	10.2572	12.2844	10.3658	14.05
Csa4G267460	blue4	33.2771	34.0262	57.7127	105.165	80.525	89.44	61.1679	50.6089	58.554	30.8338	26.3153	39.174	17.3863	16.2143	15.1807	25.479	31.1588	39.8596
Csa5G621920	blue4	41.2127	39.4175	9.09828	33.4511	36.4943	41.4124	87.1138	69.3485	77.2815	89.9228	54.2888	62.647	92.0927	84.099	100.185	103.47	81.5527	64.1849
Csa6G157090	blue4	6.50172	0.444163	0.708473	16.3861	28.3228	21.5224	45.3071	54.0821	47.8162	63.0855	63.9924	63.4061	45.6712	57.6612	58.03	45.3091	34.6124	6.17396
Csa3G827340	blue4	48.2966	49.1104	38.7002	48.6545	50.4173	45.7416	76.4252	65.2809	72.9046	66.8016	70.9721	77.6402	73.2106	77.4223	87.5681	70.8069	72.502	54.3824
Csa2G059830	blue4	25.4358	31.7498	17.2657	43.7863	44.8058	44.0921	49.0786	47.9882	45.4041	65.7692	52.7631	60.947	47.2282	47.1905	44.9809	36.5	33.1409	31.0857
Csa3G121620	blue4	25.3438	20.0208	16.0964	29.4929	27.6917	28.5201	38.0667	37.7672	35.2394	34.4594	31.9079	35.0386	36.7408	42.2876	45.0111	30.9814	30.3836	23.4028
Csa2G083770	blue4	15.5593	11.7795	8.96494	11.7366	10.4366	9.57577	22.8671	20.4281	20.3026	28.5071	29.3935	31.1521	31.8948	33.2792	36.4318	24.2042	27.559	10.7374
Csa4G091940	blue4	43.5574	41.9879	38.9723	52.0401	53.729	50.476	35.4931	34.3204	39.1974	34.0721	34.083	31.2105	31.0403	27.0918	24.5685	36.3978	43.065	40.1973
Csa1G294630	blue4	36.1629	36.7681	29.9413	26.4002	24.1826	30.5479	23.7356	26.4409	24.9066	17.6125	17.2129	18.717	20.0148	22.4629	18.5985	19.7111	25.309	32.4083
Csa6G425810	blue4	11.448	9.20056	7.63245	13.2472	12.0331	10.9308	21.7248	19.9587	21.6854	13.7831	19.085	17.3264	20.317	22.1276	22.8389	17.1107	18.3835	8.00699
Csa3G854220	blue4	25.1109	27.7803	24.5649	30.2571	32.4644	27.9769	31.4056	32.3435	35.645	36.5491	39.0384	39.168	36.0348	33.2853	33.5315	33.2516	33.1617	31.4826
Csa2G378510	blue4	14.3505	12.2339	10.3593	8.56364	8.9168	10.0384	11.8774	11.9709	10.5893	12.4405	13.9952	13.7963	14.0529	17.4612	16.2043	11.5283	12.0058	9.71496
Csa2G374650	blue4	15.289	11.3759	12.9056	9.21234	7.79822	9.66636	17.4172	11.3368	15.6165	21.9385	20.9636	25.276	25.38	26.8007	29.8153	13.8588	15.3011	8.94774
Csa3G732620	blue4	40.459	48.2563	37.9836	47.1058	57.8647	44.2739	47.3427	47.8706	48.5496	71.6238	71.0637	65.1732	59.5692	56.9004	56.4084	67.805	53.7736	28.1563
Csa3G426390	blue4	21.6264	21.7473	16.2658	30.2059	27.0444	28.9852	32.8972	34.0651	31.0728	28.8886	32.1402	33.6539	30.0072	31.1204	30.627	27.9909	25.8738	26.9318
Csa1G042740	blue4	480.186	460.821	543.712	499.885	490.866	488.333	165.167	145.432	166.44	320.224	271.586	214.169	164.385	108.139	120.38	265.867	264.75	312.162
Csa4G293870	blue4	368.49	263.244	182.019	235.723	254.261	238.706	285.986	290.15	297.736	318.465	411.417	299.022	322.173	337.6	325.881	251.581	278.693	213.866
Csa4G438530	blue4	67.1973	83.7889	87.3127	128.638	168.841	126.533	191.578	167.41	173.17	187.069	192.741	186.796	159.193	160.091	159.204	180.722	138.389	101.131
Csa7G392410	blue4	23.1252	16.511	11.7687	13.6311	15.7716	11.9062	16.9511	15.2242	19.0099	17.3002	19.0792	22.2002	18.3544	26.3611	23.3322	18.1656	22.0546	14.5271
Csa6G338680	blue4	19.0177	18.4624	16.6277	23.2257	17.8532	17.5067	21.1773	21.3895	21.9268	22.076	21.3402	24.0174	19.3689	22.305	24.2191	19.1338	21.3845	20.1024
Csa3G177970	blue4	10.1439	13.1898	3.02518	13.8061	12.2469	12.5985	18.1252	19.8634	20.6067	14.8467	15.7049	16.8597	20.7072	20.1964	19.1839	15.801	20.1752	17.6835
Csa3G829140	blue4	11.9991	12.5916	11.2888	8.80058	8.43204	10.4675	10.5547	10.5974	8.98958	12.0348	14.4148	11.1989	15.3666	15.0155	11.5156	12.8056	12.2274	11.7581
Csa4G293110	blue4	36.8863	27.1536	39.3711	39.2081	41.6535	31.0801	45.7814	40.7624	51.0901	46.4369	61.8663	52.5646	42.205	52.0237	55.9504	40.7529	42.9506	31.1195
Csa2G146400	blue4	309.903	339.054	371.795	175.368	192.037	215.044	81.6546	94.3933	93.7778	119.61	146.363	132.067	137.413	160.582	127.803	142.709	173.843	316.091
Csa6G385090	blue4	7.9169	7.73455	12.65	11.1908	7.96151	7.53558	10.3317	9.03659	8.9315	18.992	17.1209	22.0678	17.9592	16.3255	18.0743	17.7379	13.1023	12.3364
Csa3G890060	blue4	28.4355	24.1757	17.5373	22.5342	28.2551	24.1016	33.4699	31.8744	35.3471	32.2082	27.1024	32.5139	32.7448	38.2119	39.813	36.0142	30.9394	21.9959
Csa3G535620	blue4	35.7958	30.7464	18.5685	32.1763	26.8441	31.3548	31.2735	40.6448	36.1102	38.4222	39.1769	39.2495	40.6271	45.7456	45.959	30.6686	35.0733	34.8012
Csa3G894550	blue4	8.25294	7.96506	6.48691	4.758	4.82676	3.76353	8.06335	7.57588	7.84479	8.89335	6.93279	10.6151	11.308	10.9798	12.1056	9.92731	9.02692	7.78578
Csa7G047270	blue4	22.1534	10.226	5.45426	18.1493	21.8296	23.5699	29.3736	26.5437	26.1917	30.6534	45.7969	37.4866	54.3624	53.2211	57.2154	28.2567	34.4612	13.3479
Csa3G613420	blue4	34.469	22.1075	12.1408	47.4436	44.6193	47.3006	65.5464	63.6801	58.9084	53.3674	61.9316	57.7864	61.7066	61.5439	64.4057	45.7555	49.7124	42.753
Csa2G395690	blue4	3.46561	4.99099	4.00324	5.45565	7.10928	3.08634	9.66409	8.44695	9.27378	8.74198	10.7503	8.3766	9.68759	7.30634	10.5546	8.36465	7.45766	5.42304
Csa7G017120	blue4	7.07871	6.70363	5.48273	3.96117	5.08048	4.9642	7.26108	7.55588	7.39932	6.75858	6.02942	5.73061	6.89554	7.55397	7.14791	9.21403	7.12889	3.9486
Csa2G002010	blue4	38.205	44.2249	37.6438	31.0244	33.8234	29.4529	41.4118	42.2173	35.7096	52.068	55.1008	52.384	51.6046	51.3288	49.0991	46.598	39.5604	28.408
Csa1G586880	blue4	13.5592	11.8316	9.12846	13.1456	12.068	13.7594	14.7445	16.0903	15.8974	24.8392	25.2115	29.0399	23.9315	22.3465	20.9302	17.1702	17.7622	19.923
Csa6G514840	blue4	29.1147	38.1068	24.7191	31.9878	35.8224	29.6273	42.5658	43.683	45.5081	48.6903	40.2774	47.7258	40.1756	38.5612	41.4328	49.9711	43.0263	31.4183
Csa4G038700	blue4	83.8473	84.9609	78.9591	70.2092	80.0264	72.9116	83.9186	73.2738	77.8705	90.1075	97.1745	102.134	92.2492	88.8545	100.223	93.0794	92.0823	87.3827
Csa3G848220	blue4	8.89819	9.6339	8.66218	7.11766	5.84008	5.32407	8.53792	8.10664	10.1174	11.1674	11.0635	12.9643	14.0402	13.9832	14.8963	10.836	11.0584	9.99984
Csa5G589390	blue4	584.893	972.946	1769.86	1861.93	1465.88	1309.71	811.61	713.59	645.458	1057.66	1158.91	970.39	818.917	607.339	738.315	1051.46	1132.72	1479.56
Csa6G000100	blue4	16.5775	15.3352	20.1453	16.6653	18.1159	18.2534	22.097	21.8107	20.9034	19.3937	20.5898	17.4206	21.4321	22.5444	21.8262	17.6002	19.3369	17.9296
Csa1G025890	blue4	54.5531	52.034	44.2198	54.4265	51.4278	54.2022	65.7946	59.755	65.673	60.5497	52.4379	61.8805	66.3253	66.3635	62.0318	77.4078	66.9537	51.5248
Csa6G190390	blue4	136.284	94.0568	156.075	100.23	90.0509	92.7426	75.5303	89.4334	88.7769	58.422	84.6376	75.0661	40.224	41.367	44.0993	76.715	133.381	174.708
Csa5G418770	blue4	32.0554	37.8043	39.9579	23.5485	21.5532	20.0901	22.8475	20.3823	21.1338	13.8808	18.3048	11.7189	18.859	16.4359	16.9254	15.7754	26.8823	44.7395
Csa2G401410	blue4	14.6951	16.4179	9.77893	15.1164	14.7152	14.8432	22.9787	21.4811	20.915	22.6489	19.7035	23.8318	22.1836	22.4626	23.0863	19.4904	17.1782	19.9361
Csa3G878760	blue4	8.96728	8.28614	6.75095	6.16083	5.67712	5.80486	9.25908	8.50703	7.45072	12.5644	11.1079	14.0881	12.8616	13.6821	12.342	9.84279	13.4054	13.5204
Csa6G138120	blue4	9.11196	3.77969	2.80325	10.224	16.3336	10.8685	45.5904	41.4127	39.7299	35.2498	46.7803	39.1266	49.1114	55.4101	54.3369	36.3878	41.8749	9.08755
Csa1G074980	blue4	5.62278	1.69243	0.636322	9.31973	3.92246	6.40818	34.4915	32.3342	32.613	21.4048	27.0669	25.6515	41.725	74.1062	56.9081	16.2315	43.5225	18.0528
Csa6G527060	blue4	17.0997	13.1613	13.4418	18.3331	19.276	17.6078	25.1946	24.8378	25.029	21.1837	23.325	21.5036	25.5299	27.5829	27.5198	21.953	22.7916	20.0354
Csa5G647440	blue4	70.4097	75.6199	78.4137	62.2536	62.6382	61.12	76.6254	78.4129	75.6101	85.3207	83.5879	91.5153	96.3019	96.6106	100.204	75.4904	81.7573	79.3075
Csa2G000190	blue4	16.1928	10.2962	11.5449	31.2601	40.3479	32.8622	55.0833	43.5485	42.1061	54.7571	64.9895	51.8221	45.8535	52.0849	59.9896	55.217	43.139	31.325
Csa4G307960	blue4	25.3468	7.27697	3.6353	35.9804	38.3908	43.374	59.0021	60.913	55.5279	46.6007	61.4767	57.1907	63.0826	79.49	91.4352	38.6513	39.6742	19.4117
Csa2G149450	blue4	31.8336	32.6392	25.1443	32.7095	27.545	24.7929	37.0495	38.4092	41.5497	35.4049	38.3509	35.1018	37.428	39.051	38.2194	33.7006	36.5818	29.8336
Csa2G000370	blue4	10.1146	10.9778	6.24783	7.16216	6.5093	5.81669	9.58891	8.34853	9.93626	12.9805	10.149	14.1276	15.2008	12.3483	12.2265	12.4725	12.8983	14.828
Csa4G049620	blue4	98.1843	109.491	116.094	86.9539	98.7481	108.855	92.3428	92.0836	85.1697	104.054	110.061	84.2695	80.7444	83.1785	89.8089	97.5194	96.6853	75.0152
Csa6G006710	blue4	14.5122	15.0305	11.4704	13.0726	12.8598	13.4614	20.985	23.8067	24.0733	18.4091	16.4767	20.997	23.3082	23.9155	23.7967	18.168	19.1869	19.8678
Csa4G307910	blue4	131.978	168.626	138.169	147.432	156.254	154.092	166.169	153.856	144.856	204.617	179.713	223.403	179.414	174.158	169.236	178.596	149.944	146.683
Csa6G497260	blue4	23.2082	4.05833	1.69329	22.3922	17.7469	15.7264	43.4774	38.2372	40.2271	31.5004	37.3737	44.7751	47.9805	60.8862	90.5524	21.7309	35.4225	8.30556
Csa4G620640	blue4	27.8965	25.1678	5.01807	13.2557	17.7328	14.5255	14.5561	18.7809	17.999	23.3739	26.352	20.4127	35.7224	34.6548	32.4183	19.0481	18.5675	20.1271
Csa6G290910	blue4	114.953	142.033	141.737	147.698	142.031	132.932	154.477	138.012	168.384	173.174	175.213	186.452	138.834	141.665	172.531	155.089	155.558	126.373
Csa3G110590	blue4	62.3284	62.173	69.9834	64.1578	67.9739	66.3759	83.0027	81.3555	97.3929	89.6704	88.6883	75.1667	96.4853	90.1835	98.4481	76.4139	76.238	77.8975
Csa2G094370	blue4	12.3586	8.2616	6.60257	3.72332	4.50254	2.92693	7.23008	8.80615	6.08355	9.2792	9.45625	7.24342	11.6318	13.791	12.4637	10.7177	8.34116	8.76698
Csa7G390030	blue4	2.4326	0.403131	0.155456	3.6001	6.28413	4.61425	25.9432	22.8073	23.9204	23.6653	19.2336	26.0698	27.1131	32.5967	36.8256	25.6101	23.1895	2.43754
Csa7G391270	blue4	11.1587	10.5324	9.32256	6.0022	6.35881	6.12482	8.49696	7.62481	9.18337	11.4866	9.67408	12.8634	12.3634	12.5978	13.7503	11.8961	15.0808	14.3287
Csa3G889780	blue4	2.92989	0.157698	0.105407	1.68912	1.94927	1.89956	5.97323	5.70856	7.70898	6.13898	9.52083	9.29338	5.86424	7.93562	14.3217	5.09745	5.43574	4.07532
Csa2G354680	blue4	19.9427	11.3933	10.8151	25.9098	27.9656	21.318	30.9153	31.5628	39.3694	32.2674	36.5401	34.3858	44.0737	41.2741	37.0421	26.8674	23.7189	25.7023
Csa2G030610	blue4	170.194	39.5828	21.2432	311.186	437.698	259.843	893.96	828.205	986.026	916.485	1278.4	1028.11	1095.7	1228.8	1379.03	797.488	1118.52	141.986
Csa6G504530	blue4	14.3457	10.8495	8.44164	12.0483	14.1462	12.0907	22.4131	21.6636	21.5004	19.8911	18.7264	21.6159	20.984	22.6383	22.9007	18.6866	17.7231	13.5324
Csa4G107510	blue4	17.5705	15.6225	17.8132	21.9997	25.4154	20.2786	18.161	19.311	21.83	17.0982	17.05	16.2492	17.5655	13.2126	14.3165	18.6996	17.1957	15.4083
Csa4G064030	blue4	29.9893	24.0683	22.3326	19.6108	19.3001	17.7804	20.6692	18.6089	19.4255	27.6871	30.5953	29.7216	25.7939	26.5499	27.4709	24.1086	22.6733	18.9166
Csa7G027800	blue4	51.7691	48.0703	46.0118	38.7306	38.6632	43.1239	53.394	51.3383	54.0486	46.1439	58.5876	56.9808	69.9994	70.1018	77.5109	58.29	60.3573	54.5105
Csa4G279820	blue4	114.419	109.501	158.824	65.5107	77.1496	80.3799	123.335	123.716	122.997	170.426	184.245	179.499	186.177	193.977	219.303	137.88	117.764	65.4296
Csa6G513680	blue4	266.612	286.634	240.51	260.119	250.145	265.308	208.711	207.978	219.416	224.696	185.123	194.782	178.976	189.187	195.453	220.071	283.756	302.558
Csa7G017130	blue4	5.26308	4.10771	2.88959	2.83968	2.85834	2.63231	6.17544	4.97894	5.45289	6.03046	6.35326	7.75636	8.49995	9.0949	8.86095	5.46066	5.70544	3.56029
Csa4G639060	blue4	28.0747	27.9501	22.214	24.6438	24.2341	21.155	28.446	26.715	27.8737	35.9932	36.8925	41.5826	33.119	34.1805	35.2077	34.4217	30.7304	24.9938
Csa7G033430	blue4	137.36	150.934	130.421	153.266	148.671	137.548	96.1813	104.015	109.696	130.364	117.528	125.899	96.4354	84.213	77.3649	106.212	102.065	116.565
Csa7G073710	blue4	11.5021	7.65179	2.36185	11.6375	11.9544	11.2046	18.5445	18.1243	16.6301	22.8563	25.7914	23.1766	31.4978	28.6967	28.0743	14.4386	17.8583	11.5134
Csa7G031640	blue4	63.1254	66.7933	46.2815	90.7707	90.3502	98.8086	113.893	103.817	105.809	123.251	122.44	126.284	110.948	112.773	112.902	92.7313	82.3488	84.547
Csa6G518290	blue4	5.69884	7.50687	6.84671	4.719	7.84151	5.66227	4.30703	5.62134	5.53672	3.54486	4.182	3.68766	4.65331	4.11609	4.06405	4.74813	5.69355	9.54343
Csa6G517040	blue4	7.24455	13.2745	10.1222	9.99036	8.65976	10.1356	9.93947	8.4165	9.71998	5.06387	5.48964	4.58875	6.05403	4.40781	7.40122	6.44959	12.0689	13.9377
Csa2G070330	blue4	5.87167	4.72222	3.28118	4.37123	4.15267	4.02686	5.9321	6.99164	6.3407	6.3004	6.2563	5.79601	5.0178	6.74207	5.91413	5.86304	5.79764	4.90741
Csa5G014290	blue4	23.1979	1.45557	0.877367	28.4245	27.5492	18.6935	42.7963	39.1796	48.9641	30.682	35.5274	41.6697	40.7439	44.7814	60.4453	22.8696	32.9801	12.2681
Csa4G648000	blue4	40.6944	53.6788	13.6373	60.7646	51.269	62.9978	75.5504	79.5636	79.3738	69.3672	82.9124	74.2925	79.393	88.0053	79.4419	53.6089	53.5086	56.2324
Csa5G636580	blue4	7.84098	5.76752	5.62369	6.21853	6.48315	5.63751	10.0807	10.6776	10.2224	11.3135	11.4919	10.8233	11.1688	12.9401	11.8251	10.0312	9.38381	7.9172
Csa2G379340	blue4	55.1709	52.4646	48.7181	56.1827	56.6709	49.0127	57.3869	52.4984	57.5344	55.4208	69.6485	62.8142	60.5613	59.393	60.5845	53.313	52.0751	45.5283
Csa6G046240	blue4	8.97425	10.0944	12.0047	12.602	13.4692	13.0782	3.64032	6.30825	5.65813	3.17238	5.66405	4.45749	4.68027	7.29203	5.47854	4.35775	8.62188	10.9885
Csa7G039200	blue4	15.0222	14.0468	10.9059	11.4854	12.7925	14.0942	23.1332	22.2614	24.0382	21.6151	17.889	20.1258	24.8487	26.7093	25.6934	20.4537	23.0455	16.7361
Csa6G140820	blue4	28.8141	23.034	25.1823	30.1915	31.4369	28.8364	38.7207	36.6445	38.3655	34.8231	33.4152	33.3506	32.7076	36.2216	37.1835	30.1919	29.8279	21.5588
Csa3G646630	blue4	11.7637	9.41631	8.13877	7.08483	8.41153	7.50607	20.1239	20.6348	21.6158	18.6633	16.2241	14.3429	29.8108	32.4248	35.3173	25.4145	25.589	18.9325
Csa6G185310	blue4	55.8667	50.4232	36.7767	43.9615	45.3433	44.1421	61.0389	65.5411	59.8856	60.4604	62.834	71.4233	67.9233	69.07	69.1442	63.1894	66.9746	64.8878
Csa5G262260	blue4	35.7131	12.236	4.06535	26.9567	19.9686	19.6504	48.447	41.5245	38.0172	41.0757	49.4803	53.3334	64.5183	65.857	84.1375	42.9792	44.6146	26.6986
Csa2G404990	blue4	19.5393	18.2192	12.6086	10.2718	10.1191	10.3906	14.0509	12.0007	13.2903	16.3582	19.279	18.4471	15.7973	18.6843	18.3612	13.6378	15.3817	12.5843
Csa5G505780	blue4	112.673	157.721	90.3724	115.904	119.346	100.904	64.5366	68.3034	64.5179	113.034	87.3709	95.1919	82.0911	68.2957	58.4192	90.897	94.0757	117.346
Csa2G327510	blue4	26.7295	32.0491	33.3193	23.6365	26.5209	27.6854	30.3617	30.5949	31.5629	38.6451	35.5288	33.3226	37.9136	39.3551	41.368	43.3932	44.5271	46.832
Csa4G011710	blue4	11.509	12.2171	9.43697	6.40322	6.66844	3.93204	8.8414	8.70069	10.6305	12.576	10.6363	12.4019	10.3238	12.9307	13.3608	9.62668	11.6876	6.33668
Csa1G014490	blue4	59.7949	51.0252	39.4156	45.9431	47.4064	51.1617	74.7028	80.8114	79.3786	55.821	63.5222	58.3056	84.1058	91.8353	100.511	85.4451	81.1135	60.9449
Csa4G036610	blue4	5.25093	1.96615	1.22689	8.7792	9.95299	8.43191	12.9368	13.0512	14.5434	11.5583	11.4669	13.8965	11.537	11.0241	14.4876	9.80198	7.33344	5.59626
Csa1G629100	blue4	9.91707	8.22595	10.0949	6.95778	5.63677	4.54632	13.8721	16.8645	15.5023	13.175	16.9086	16.2677	12.0836	18.0296	15.7276	12.2722	12.1058	9.0701
Csa7G042990	blue4	58.705	40.7902	28.1003	47.7359	41.4585	50.3942	63.4881	68.3192	72.4855	73.0687	78.6956	79.2526	73.8647	69.3393	79.2614	54.7816	53.8452	43.1986
Csa1G569560	blue4	24.7105	27.8428	30.2323	27.6532	22.391	25.0939	23.5555	21.4204	22.1967	24.4102	21.918	25.3148	17.142	22.2986	23.0162	20.8975	24.8333	21.1578
Csa6G497090	blue4	6.71361	5.72999	4.12328	7.17018	5.84162	5.99865	8.06684	8.02836	8.94153	8.03827	8.95116	9.42257	8.15614	9.75576	10.2719	6.85787	7.43587	7.7263
Csa7G030500	blue4	11.8933	10.679	9.08315	8.77859	9.49852	8.73224	14.651	13.6875	17.4162	11.6943	13.0929	14.1476	17.3438	19.1297	17.866	14.0226	17.4822	12.9522
Csa4G090300	blue4	25.9043	39.2615	38.426	46.7669	55.0969	39.4835	52.6637	44.7604	47.4332	61.5205	60.8136	64.6879	60.0631	51.4044	53.4961	54.6512	42.968	45.1462
Csa1G604080	blue4	13.6799	2.42712	1.20159	12.3078	15.012	10.5113	53.5935	44.5001	52.868	60.6183	72.1043	78.3213	78.4961	86.6051	97.6887	57.8885	63.834	9.03326
Csa3G822500	blue4	198.073	183.311	136.883	193.172	184.939	187.421	177.043	177.827	186.652	129.954	118.847	129.552	144.833	141.307	125.57	116.515	148.98	190.219
Csa7G073630	blue4	28.8412	26.919	23.9963	18.6543	23.7917	21.6943	24.2698	25.9238	26.1655	33.1452	37.2657	31.5764	32.9274	35.8042	33.2965	31.9386	35.2349	32.8867
Csa1G395600	blue4	2.50581	0.346814	0.186279	6.08571	12.3561	10.2816	26.1779	28.7386	26.2174	25.2778	28.1861	28.0736	28.4162	35.8603	34.115	24.4184	21.1405	2.88083
Csa1G435710	blue4	19.4729	16.6169	18.0634	18.0533	27.3024	23.2119	38.1062	41.7814	40.5987	41.3395	41.864	39.1731	32.1446	36.8567	37.1057	35.2819	27.6074	10.7356
Csa7G447060	blue4	49.9744	28.0357	20.2163	70.1611	67.0967	63.6761	98.9433	92.6311	94.8644	73.4798	91.7208	88.4322	86.902	94.5398	105.78	77.8417	71.4168	45.8154
Csa5G609780	blue4	27.0913	14.8256	16.571	13.4893	13.5937	12.2557	14.4083	14.2609	17.8174	25.6508	23.8225	23.7682	20.3409	22.9648	24.8463	17.437	17.2136	12.8302
Csa3G681670	blue4	16.9374	15.9613	14.5482	12.9837	12.9504	12.9047	15.5561	14.7623	15.3759	15.8711	16.4707	16.8931	15.855	16.1785	17.6567	14.4393	17.0953	9.85711
Csa4G293160	blue4	51.8082	57.4982	42.6459	69.4726	61.5997	77.0992	72.765	72.4853	70.6821	76.6221	75.6224	83.3229	85.1559	88.0803	85.8128	60.958	65.0668	76.4817
Csa3G822440	blue4	9.18589	4.57918	4.49136	11.3299	10.4609	8.7182	14.2082	14.3227	18.0246	22.3515	21.804	21.8877	14.4106	19.9485	21.9302	14.0875	16.2104	6.21704
Csa4G286420	blue4	32.9952	45.5671	26.7354	37.187	28.917	34.6015	36.6248	39.9354	46.9303	57.8653	48.0965	55.4589	42.1862	41.3755	49.8231	40.2271	42.4894	41.2243
Csa3G002970	blue4	6.74559	7.2379	1.11816	3.19059	4.64816	4.11308	10.8484	13.7902	11.2041	7.15447	7.66873	9.3059	13.1083	14.6039	12.8648	5.3955	6.44606	3.72268
Csa4G641000	blue4	11.3265	12.1666	17.3541	15.4333	14.6399	16.3426	6.45749	5.85146	6.36493	11.4498	9.21956	7.16892	8.12681	4.81076	4.55172	7.87935	7.77411	10.3503
Csa3G837590	blue4	150.536	145.133	116.211	160.602	168.375	159.187	195.277	202.711	207.303	206.641	224.556	219.262	213.241	223.051	238.534	212.756	191.079	161.784
Csa1G050500	blue4	6.11506	3.94962	3.69342	5.62927	7.57697	4.27856	15.6357	15.5368	18.3311	14.1845	22.435	16.5576	17.3523	22.7205	22.9933	12.6265	13.807	4.0075
Csa4G652060	blue4	7.46528	6.18709	6.32358	4.74335	3.867	4.18965	7.86541	7.38588	9.04452	9.20541	7.85075	8.47341	15.3143	15.0642	14.6184	6.13658	7.94732	10.2054
Csa3G132560	blue4	1.87475	0.823982	1.43908	0.95513	1.74919	0.725096	5.43766	4.14401	4.71656	5.64572	6.54959	7.17128	9.56264	10.8392	13.0626	7.01505	8.30366	2.07024
Csa4G639890	blue4	19.2631	9.68182	1.97563	3.47619	4.51244	5.33645	28.8937	24.6476	43.4734	31.5697	43.6741	43.0224	51.1132	108.988	151.503	27.9031	66.4291	52.4523
Csa2G308360	blue4	236.608	295.977	352.107	335.361	332.223	310.499	245.458	232.307	231.121	121.896	140.501	139.901	138.846	134.03	117.312	174.217	180.926	253.557
Csa5G576610	blue4	22.2154	27.6527	26.7105	21.5734	23.7222	19.9074	24.8692	21.1333	21.9547	27.6072	26.527	29.7664	30.5804	30.3028	29.8687	28.1508	28.9034	34.26
Csa2G047810	blue4	12.8275	5.23693	2.94844	4.76028	6.4803	5.24493	9.33215	11.967	11.9552	11.0353	11.5808	9.66411	13.9983	15.7669	13.3718	6.5036	6.77476	5.59564
Csa1G096075	blue4	66.2445	57.0625	51.1594	40.2448	43.4767	38.6989	62.44	52.4312	57.2346	122.294	143.664	108.3	103.994	115.755	103.674	73.9443	73.3182	54.875
Csa1G014450	blue4	2.71786	1.87565	1.30193	2.76679	3.05193	3.45034	16.0387	12.8914	17.6189	12.8899	9.60976	9.51854	19.1381	18.6352	20.6894	12.3385	18.2179	4.38888
Csa3G121020	blue4	173.48	195.45	174.961	210.17	205.464	221.906	249.376	259.863	254.55	208.057	215.461	237.897	284.976	285.594	277.142	222.703	230.93	271.265
Csa6G399730	blue4	6.70646	6.2558	5.67301	3.32133	5.53853	3.97315	7.10561	7.45211	7.88464	9.84033	7.23026	10.4109	9.84119	10.0242	10.8857	9.17306	8.09665	6.69503
Csa5G605010	blue4	12.2295	9.34274	5.70547	6.95509	6.47657	7.08633	5.31523	5.7099	5.93371	8.73068	11.4034	7.17574	9.11254	10.78	9.47274	8.14576	9.014	7.45358
Csa3G902260	blue4	16.0612	21.746	4.6242	37.9109	38.7894	44.805	55.0853	62.3393	60.3516	53.889	60.7091	50.5116	73.2576	70.1573	64.5109	47.4718	50.2268	61.3817
Csa4G025070	blue4	10.2408	9.1743	9.37868	8.01799	9.39536	7.1624	10.9385	12.1968	13.3265	11.2155	11.5697	12.4558	10.6214	13.4624	12.1701	10.9856	12.9234	11.8753
Csa2G302290	blue4	32.0733	32.6175	24.253	23.2735	23.6552	20.2397	25.216	24.3976	30.0876	28.2531	35.4313	32.0753	31.7305	28.2734	33.7578	30.3021	31.5128	25.2849
Csa2G351580	blue4	32.5272	28.331	20.7286	30.5862	31.1653	29.5785	62.8448	65.5142	69.7289	45.6487	48.4769	56.0229	53.881	65.0235	65.2051	44.8849	57.6884	31.9598
Csa2G379110	blue4	5.46025	3.03687	4.51812	3.04635	3.58157	3.74833	5.52115	4.87841	7.54159	6.39703	7.15236	8.85559	7.66934	8.54482	9.53852	3.96694	5.75825	2.81293
Csa2G348260	blue4	47.4658	43.41	52.9598	48.434	34.1554	64.138	26.7144	32.3587	30.601	34.646	42.9996	36.1535	33.5182	34.0263	31.8056	42.6715	40.0616	50.121
Csa7G342790	blue4	3.65815	2.49045	2.59301	5.06372	9.10515	4.17406	8.51835	9.79685	9.51246	12.4754	14.0205	19.1826	11.0439	9.42608	13.532	10.1053	10.0094	2.06282
Csa3G132540	blue4	11.9522	2.00908	1.57485	7.11849	7.93669	5.94015	21.7771	23.5499	25.2247	33.4602	40.851	30.5189	33.1862	40.2769	42.5257	21.0981	33.4398	4.75934
Csa3G038730	blue4	23.4516	17.1637	19.734	23.578	25.2793	19.5947	30.4756	30.8547	34.8722	28.8438	33.6597	35.5881	29.2729	33.2474	38.2276	26.702	29.5929	16.0769
Csa1G587440	blue4	23.4029	20.0616	13.3114	22.5312	21.5687	24.2693	39.6359	40.1171	37.4702	35.8945	30.931	40.1227	40.4901	43.5454	41.8849	36.5347	36.4434	35.2049
Csa1G596450	blue4	65.7576	72.386	65.4591	72.9175	77.804	64.0159	31.8334	30.6784	41.877	53.8503	42.5455	42.1117	29.7264	33.2912	35.5291	35.6747	46.919	37.8733
Csa7G004160	blue4	26.8407	34.0373	21.2181	30.4102	33.4992	30.241	40.5947	41.1406	37.7273	40.5908	42.0882	43.7853	47.4441	47.1251	48.8899	37.2065	34.2686	40.3621
Csa7G108300	blue4	18.8873	9.6155	4.11391	21.7385	21.7984	27.0472	40.9081	46.1529	35.6079	50.7456	59.3561	57.9497	76.1035	85.859	78.8689	42.3556	33.7907	25.5051
Csa3G166300	blue4	5.99374	2.34066	1.84665	2.93004	3.86123	2.61011	11.1921	9.45126	12.6726	10.3255	11.3946	14.4216	14.5012	16.6202	16.6429	9.03668	12.2658	3.40181
Csa5G628660	blue4	25.2382	16.9319	13.4395	26.8436	27.7163	31.7855	48.1932	46.0741	43.5353	36.5982	41.4218	37.9775	48.1837	44.9111	47.4664	26.1662	28.9194	23.9386
Csa1G077120	blue4	6.64893	5.22037	1.29651	7.52111	9.93061	8.22087	10.3587	13.0441	12.1671	10.2587	13.7935	7.74296	15.2876	12.9073	16.0756	7.32377	9.87907	4.97655
Csa3G560760	blue4	69.8439	64.7993	36.7774	40.9747	39.1751	46.5849	52.13	51.8411	49.4876	56.3542	56.7626	61.288	80.4822	75.7972	69.8245	56.0159	55.2001	65.4522
Csa7G312420	blue4	18.418	15.4984	21.0682	9.00168	7.84635	10.51	9.53443	8.15864	8.49095	24.5967	19.6579	17.7522	23.6509	21.1591	18.6843	17.2924	25.3915	24.9813
Csa3G822130	blue4	1.35963	0.0391262	0.065381	2.03459	3.0244	2.36342	11.2475	9.46478	10.4594	10.1145	10.266	12.3042	13.8118	16.9982	17.8914	10.6945	11.3216	1.85373
Csa2G028500	blue4	4.88528	19.5236	26.6928	0.262823	8.03395	7.63548	5.01079	2.33104	2.14714	2.09237	2.314	0.793396	0.631593	1.13415	0.538646	6.1244	9.6598	16.5632
Csa3G866510	blue4	35.0396	9.34752	4.18051	37.9567	32.0539	27.5167	54.5849	41.131	39.8406	29.1674	39.6505	55.5807	29.4328	38.4495	62.4489	23.8523	26.8066	12.9997
Csa1G025210	blue4	11.7359	11.6823	10.6346	6.29294	7.69147	7.37431	7.92228	7.65444	8.74309	12.1731	11.827	13.2164	13.3974	13.2675	12.6392	11.8668	12.452	12.5139
Csa2G422040	blue4	52.5218	45.4381	46.4308	32.6469	30.9164	33.2764	42.3697	40.4861	44.4197	55.7087	46.0782	51.8734	53.6909	57.459	52.8923	47.3591	50.9165	47.7204
Csa4G022330	blue4	5.85896	3.33708	2.09934	6.62991	9.2614	10.171	23.9225	29.0628	23.99	27.2389	28.0781	28.0163	34.4553	39.7137	42.0144	23.5853	24.5012	7.64456
Csa6G185860	blue4	12.8114	8.57317	5.28153	11.3354	9.95037	8.74748	21.0946	19.4526	20.4928	22.0138	21.9978	26.1806	26.5317	30.8916	30.982	21.4489	22.4382	20.9553
Csa2G431140	blue4	9.82057	8.41053	7.48389	8.88148	8.23636	10.671	24.1238	21.5053	21.0024	17.2005	20.3148	22.3699	20.4266	21.7495	21.9433	20.5578	24.1461	19.2446
Csa3G595230	blue4	85.6211	88.5027	107.42	68.9806	99.7362	76.5965	106.599	96.8954	100.767	106.41	117.883	109.778	117.655	127.925	124.146	107.86	95.222	110.724
Csa5G429970	blue4	7.71257	1.2879	0.535121	9.99434	14.5924	12.8498	38.9549	40.5344	39.7526	29.4736	31.327	33.6195	44.2324	51.7177	52.1073	30.5396	28.7703	5.37221
Csa3G697970	blue4	57.6319	60.3011	20.851	43.4362	44.5613	34.4305	37.2495	44.5556	48.1068	65.9589	62.6803	48.8757	105.837	89.5455	80.6664	41.7186	49.0231	60.4571
Csa1G050160	blue4	14.6254	17.2102	9.93202	11.8605	13.5568	10.1288	13.6294	14.4821	16.6156	16.5339	14.5248	16.7738	15.0933	16.2308	16.3827	16.2352	16.7202	12.1181
Csa2G369030	blue4	19.2201	14.4614	15.45	16.1518	15.7364	16.5155	17.155	16.5693	16.9482	17.2825	18.9957	17.1069	16.2207	18.8468	20.7406	15.755	16.8439	14.8987
Csa6G523330	blue4	48.7486	37.626	24.2233	61.8731	58.9548	74.2285	67.7874	61.9245	62.7537	71.767	95.905	69.8403	87.2325	96.94	106.777	70.9113	70.9131	56.4011
Csa4G197820	blue4	36.9367	51.1921	34.613	31.6337	29.1377	32.1843	32.6179	32.5772	35.3319	46.672	40.072	46.8521	45.3843	45.9293	48.1318	42.8428	47.8853	49.0049
Csa6G140810	blue4	40.7145	39.148	33.2667	36.929	30.5743	40.3445	23.3985	28.4069	24.8212	30.9143	25.5003	32.6759	22.5564	25.6734	25.0906	25.0499	26.3842	32.2801
Csa1G569460	blue4	3.94034	1.66231	0.484494	4.98892	6.49134	7.9813	14.1866	15.5601	15.2448	9.22719	9.14924	9.36481	22.5231	18.6322	18.5706	14.4493	13.3498	11.2183
Csa1G042990	blue4	48.0865	65.2195	67.8703	47.7597	47.4411	47.1196	47.983	46.8434	56.7548	69.2553	71.8996	65.7976	64.6569	61.7372	59.5593	65.8191	69.4944	80.8492
Csa5G606500	blue4	68.8989	67.1363	29.4551	51.2196	47.1887	44.8915	56.0487	49.9774	55.1691	60.2371	69.7332	65.6052	78.2016	78.4689	79.2923	56.4027	65.6867	52.1697
Csa6G525420	blue4	40.9126	35.269	30.5414	37.6844	39.4727	40.6543	43.5941	46.6927	43.8496	40.3757	46.0471	43.8984	42.0683	45.4102	46.9387	39.8989	39.2711	26.7779
Csa6G493310	blue4	8.91283	2.26863	2.68684	4.77663	3.15474	2.09473	5.23057	3.16109	5.61601	2.85396	5.34527	7.18755	12.5636	17.3938	18.6152	3.29388	5.88031	6.13756
Csa5G097980	blue4	60.7002	69.899	57.1928	43.9483	42.2607	42.9462	57.7023	56.0523	62.5238	72.877	56.1668	70.4623	74.4061	71.9359	71.5958	70.9142	82.369	69.2401
Csa7G368150	blue4	30.24	24.2235	22.7339	32.8583	31.7758	33.3336	30.6128	30.4431	27.8685	38.905	40.52	40.1588	43.164	45.8919	48.3365	36.2201	31.7681	31.3291
Csa2G370460	blue4	20.2382	20.2488	12.5429	15.586	14.8689	14.3618	22.4074	23.1776	18.1966	16.5731	17.5226	15.4325	25.8974	27.8	26.0229	20.1251	23.1322	24.2645
Csa5G611600	blue4	96.7977	96.556	105.746	109.278	123.188	112.705	144.969	136.411	131.07	155.821	179.254	162.062	151.318	152.848	171.345	158.654	142.788	114.232
Csa5G532470	blue4	1.7065	0.196822	0.15787	2.61143	4.39975	1.00412	11.5393	7.46412	12.6823	13.94	9.98994	13.0977	14.4982	16.1112	14.3418	10.9904	8.35545	1.44115
Csa4G572330	blue4	10.7601	10.9469	5.86378	11.2487	9.45138	9.95976	12.248	13.1583	12.4656	12.437	10.9076	14.8246	16.3489	16.3184	17.9005	10.7548	11.5954	9.31335
Csa1G207820	blue4	183.094	149.109	96.9634	204.654	201.192	178.954	163.153	155.832	179.642	176.154	191.2	190.996	191.319	195.098	228.835	141.869	167.075	143.292
Csa3G575330	blue4	42.5885	37.8312	65.2054	35.6955	41.3332	36.2907	20.3769	18.5269	22.9811	33.8396	34.5799	36.235	23.4626	24.7204	23.2084	26.0184	24.6214	17.4977
Csa3G734360	blue4	50.4674	50.0153	35.6792	42.6602	38.6316	47.3367	51.0778	55.7027	56.588	54.7057	47.1127	50.845	63.1274	68.8182	65.8756	48.8516	49.38	59.8723
Csa3G910640	blue4	8.52469	5.40662	5.2287	3.83916	4.24684	5.8369	8.17949	7.43631	8.89796	11.9828	8.49521	11.5229	11.9983	11.2113	13.4981	9.48148	8.54969	7.90747
Csa6G505820	blue4	39.7218	31.5682	29.0703	28.7365	31.1615	22.9064	37.8934	38.0953	38.244	39.1529	46.7615	44.1829	52.5378	53.5765	62.5178	46.0652	44.2524	30.8198
Csa5G276460	blue4	3.09644	0.63156	0.0316607	2.45494	3.03468	1.074	15.6707	12.9552	17.6125	6.86593	7.04958	7.87196	9.77631	15.2903	20.3265	11.9123	14.2991	3.36625
Csa5G308760	blue4	26.3271	28.7953	18.1281	20.6221	22.5083	20.5955	28.7482	29.1753	28.3181	26.9526	24.3865	30.2115	30.5235	29.575	30.9555	29.3213	29.2033	27.8754
Csa1G569440	blue4	16.5852	8.69264	5.76225	13.6025	13.4576	14.6347	17.7466	15.3007	19.0249	13.4548	20.4255	16.8597	24.184	25.4665	27.5727	14.8006	15.8221	11.4744
Csa7G396430	blue4	157.996	150.926	132.173	207.024	215.519	203.681	313.019	326.928	337.085	375.83	323.594	354.209	228.935	273.342	288.686	272.741	255.877	129.958
Csa3G851870	blue4	12.9514	12.4332	9.12547	10.5024	10.2967	13.4944	9.10032	9.69642	9.50541	13.2965	14.7442	17.3388	16.9764	14.3132	14.8603	12.3342	11.2905	15.8163
Csa1G600170	blue4	26.7277	7.08251	3.59873	13.5867	14.7965	19.9601	63.4742	71.595	68.8332	45.1887	38.6405	47.2656	91.2452	117.153	124.249	48.8359	66.7332	38.0624
Csa1G108820	blue4	85.6736	93.3035	76.0616	62.1852	62.3198	65.3832	76.2283	77.2232	76.7038	89.58	84.9375	94.2067	91.7489	91.6324	97.7684	78.8635	86.7401	82.8539
Csa1G476000	blue4	66.6964	61.6465	57.9339	62.1292	52.1443	55.5326	47.8358	48.5305	48.4517	55.717	51.0535	54.0725	52.9392	44.1413	41.3714	51.685	50.8501	59.1248
Csa3G740220	blue4	336.262	284.268	278.71	256.994	244.141	257.109	253.61	341.726	247.209	121.781	127.804	110.656	209.693	161.738	135.292	215.199	199.459	280.925
Csa1G045750	blue4	12.0141	11.1139	11.4442	6.52295	8.03241	8.04519	9.89356	10.3557	11.0128	14.7594	12.6048	13.1588	16.2259	17.1477	16.9261	17.2049	16.6751	18.6462
Csa1G385560	blue4	39.1493	29.11	25.1624	28.19	30.0354	25.5935	41.7293	40.0373	41.4966	35.8237	42.3872	37.7712	50.371	52.1876	51.7306	37.1825	42.2631	40.1586
Csa5G173430	blue4	34.8592	39.118	29.9885	36.0962	37.376	39.1134	36.7398	35.8993	37.3933	38.946	37.581	34.3559	43.9049	41.8092	42.4044	34.0135	36.8962	41.1898
Csa1G025990	blue4	35.4452	36.5056	25.4181	34.5157	34.0358	39.8203	49.2306	53.9481	57.5828	52.6188	44.8952	47.6013	57.8363	61.7025	58.3703	42.2758	46.7412	50.8348
Csa4G095590	blue4	25.7567	25.5129	21.3047	21.9535	22.4884	24.2684	22.69	25.9187	25.237	26.5837	27.1358	28.9926	28.132	28.1132	30.911	25.0025	28.7855	26.9449
Csa2G070890	blue4	152.549	179.159	138.436	132.791	141.343	137.075	141.311	134.001	134.568	142.607	124.617	144.214	122.516	114.852	107.262	132.35	125.884	151.104
Csa5G139660	blue4	11.198	6.73748	2.30047	12.6753	10.7923	9.33173	16.3086	13.6106	13.7837	12.3485	15.1393	16.4066	14.3853	16.5368	19.1311	12.2394	14.7542	9.38265
Csa2G382490	blue4	16.5471	16.0525	15.3281	19.7868	19.4519	21.417	18.3702	18.2766	17.0901	10.102	11.3587	10.7858	16.321	12.8458	12.9912	15.1602	19.1837	26.1561
Csa4G618520	blue4	16.4889	16.3795	44.2399	10.7961	12.9931	16.53	3.70867	11.5042	4.51018	0.946857	1.85265	3.22972	2.29141	4.42667	0.747509	1.33112	8.80929	32.6409
Csa3G234000	blue4	34.664	41.8268	42.2274	27.2592	26.3482	30.0792	21.7659	21.4483	23.8314	22.0264	22.1907	21.2534	23.8602	25.8698	24.1103	25.5802	35.0392	32.0987
Csa4G010960	blue4	41.1939	38.4941	27.3858	34.1448	32.7975	33.7376	40.1907	38.2303	35.6071	36.101	29.7949	41.3056	40.7073	40.8952	43.7222	34.0388	35.5399	36.4272
Csa6G115600	blue4	11.0064	9.54137	8.34532	9.55225	8.43413	9.54987	8.42255	9.65346	8.79221	10.9307	9.92622	11.9924	12.9603	13.6723	11.9377	11.1895	10.2189	10.4804
Csa2G021700	blue4	65.8988	68.9531	63.5047	57.9459	62.6187	62.3281	66.0055	60.9704	60.8202	66.143	70.3405	81.3844	68.4702	71.8857	74.5559	65.0293	64.4413	55.6531
Csa3G147780	blue4	2372.82	2889.62	3052.15	2714.17	2443.32	2502.75	1575.71	1592.35	1389.76	2396.22	2345.35	1872.03	2024.57	1505.88	1448.17	2321.78	2211.38	2583.04
Csa1G144280	blue4	25.9767	29.2913	28.7031	25.517	28.4345	25.4764	34.5031	31.9698	32.8344	35.9156	35.6477	41.9056	38.3151	38.507	40.9401	31.231	27.8521	26.7857
Csa2G418875	blue4	17.8224	17.418	10.0839	23.3851	25.2248	27.97	31.7708	32.9362	34.2891	29.6826	35.8342	35.3889	31.2425	34.2485	34.6466	28.2582	31.1696	25.3238
Csa5G125710	blue4	34.6364	31.3007	25.3243	33.8648	41.3224	31.1271	32.2424	34.3502	40.843	37.8973	48.5715	50.0013	35.6947	37.9756	38.853	34.6	35.4305	25.7226
Csa1G108810	blue4	53.4848	64.4242	37.0828	45.6407	47.4462	61.8228	67.2207	75.8465	84.135	96.4837	57.8844	82.4734	76.9408	72.1468	83.4467	99.2252	90.8111	79.0525
Csa1G575170	blue4	4.87572	3.03106	1.4603	1.67294	2.7961	1.84088	10.5453	9.04742	12.7732	9.19446	8.91219	11.3322	18.1123	21.7897	17.8958	13.7589	16.7109	6.06129
Csa2G381850	blue4	1178.54	1296.46	1047.68	1218.92	1099.62	1196.88	613.252	654.268	557.337	858.262	798.822	687.937	715.263	588.37	516.715	766.002	714.38	872.358
Csa6G512870	blue4	80.0286	137.266	156.464	63.3264	58.9095	88.2501	54.0345	57.1105	57.0173	54.957	40.584	61.3003	71.5172	70.3474	46.0684	72.6396	96.7142	128.722
Csa6G190200	blue4	61.8976	71.2632	53.8791	69.2049	65.9278	75.4073	62.005	69.2761	63.5443	53.4062	49.3657	50.6365	46.3519	47.146	40.772	54.8514	53.5631	61.7942
Csa3G011790	blue4	4.20745	4.95765	4.11457	5.1389	4.258	5.73759	10.7954	9.21059	12.4993	10.7911	7.10578	10.2271	9.61486	12.7203	14.8033	13.2663	13.8808	8.06674
Csa4G026260	blue4	3.42375	3.14426	3.84535	2.84733	2.49039	3.12152	10.3563	10.0658	9.57586	5.0766	5.71241	5.22571	11.8406	13.7746	13.2675	11.3958	10.6626	3.51589
Csa3G872180	blue4	47.7504	46.767	43.0902	43.6652	38.7252	39.6038	57.101	56.5747	56.8122	53.2619	56.7292	61.9547	59.9052	60.455	58.7992	51.2162	57.5747	63.5167
Csa2G439240	blue4	10.7486	10.9935	5.36576	6.06662	12.3923	8.79832	11.7225	11.452	10.9291	9.98862	11.41	9.3768	12.7494	13.1191	13.6655	12.1364	13.4587	11.2982
Csa6G401440	blue4	32.2285	12.5179	5.58859	21.7156	24.9429	24.4503	31.2729	30.155	32.5648	31.8035	32.258	34.8341	35.0226	35.2598	38.2837	20.1854	19.2818	13.1483
Csa3G878800	blue4	11.8267	5.61989	3.82934	3.90242	3.02069	3.53745	8.80589	10.8475	17.0746	23.198	24.9358	20.6015	39.201	48.6286	42.3076	26.5714	38.4261	24.088
Csa1G569350	blue4	23.2649	20.549	16.9029	18.8401	20.1375	17.5765	19.4004	20.2714	22.4914	23.3051	24.9605	23.3021	23.9807	24.2292	25.0963	22.322	22.2011	25.0616
Csa4G286920	blue4	20.476	23.0704	13.7508	22.6446	20.2103	15.3057	21.0808	22.4594	26.2447	30.5792	36.8794	32.7486	26.4592	25.5797	24.5574	25.9417	20.5804	21.6244
Csa1G145940	blue4	14.5824	10.9396	8.4524	10.0176	8.79748	9.49704	18.4478	19.1762	23.2951	16.7935	17.2055	18.7006	20.3779	21.6328	23.5302	14.5256	15.2881	10.9413
Csa5G517740	blue4	10.8083	4.72414	2.79062	15.9693	18.5288	17.7335	37.5125	41.7024	43.7634	40.8252	43.98	40.0003	50.1117	57.8418	58.8891	36.3456	38.3377	10.6111
Csa4G280640	blue4	7.26383	3.87056	2.60183	19.4677	17.9183	23.7479	32.644	29.6702	29.1536	28.8318	26.1687	30.4621	38.4093	37.3808	51.8584	37.9651	31.0719	18.3759
Csa1G042760	blue4	77.2477	20.8479	8.78111	136.247	131.847	177.666	281.984	312.482	263.785	232.756	260.766	231.566	288.966	333.224	326.623	241.231	208.276	131.622
Csa1G137780	blue4	13.2164	9.31807	7.18162	7.95039	5.82682	5.65924	12.3182	10.4168	12.224	16.648	19.2907	17.1903	18.1357	18.43	19.7279	12.4289	18.0776	9.41919
Csa6G522780	blue4	10.4962	3.09636	3.10447	10.5869	12.7049	6.99623	50.5158	38.5397	45.9546	35.9539	42.4813	41.8573	56.8602	61.6531	75.7876	41.4703	45.6945	7.1479
Csa4G637180	blue4	13.0327	11.7556	11.315	7.74451	8.89594	8.95896	14.7996	13.5094	13.9168	12.4285	13.131	12.6249	14.0186	16.5346	15.0212	14.8656	15.5259	11.4955
Csa7G258850	blue4	7.83939	10.1854	9.92117	10.8263	13.7025	8.12738	15.278	10.5023	12.312	18.1011	18.276	20.2316	19.8002	17.5426	16.454	15.3589	12.1132	14.772
Csa3G017200	blue4	35.1314	32.9187	28.203	31.0773	28.4161	31.2715	24.5735	25.6296	24.3526	18.2147	18.1896	21.5304	21.6105	20.6731	20.2641	21.6736	26.5875	26.7307
Csa1G501850	blue4	11.1083	0.726158	0.784064	8.60787	10.8722	8.01478	22.5071	25.9121	37.003	26.9959	39.8804	38.0453	27.6693	43.0795	58.4623	23.2344	33.0967	11.1472
Csa1G025950	blue4	44.9896	40.9859	34.946	52.0751	50.149	51.421	63.1533	64.0107	69.4269	68.5541	69.4545	67.9813	56.9647	69.352	69.151	54.6445	58.7702	44.7329
Csa6G194130	blue4	30.3422	27.0985	23.0384	33.6577	34.8285	27.9425	47.7939	48.7333	50.9091	42.4216	45.657	43.0418	50.4823	50.4876	51.8952	43.7039	39.4672	30.5782
Csa2G072480	blue4	4.33085	2.96429	3.54637	3.02814	1.82495	3.05927	7.53099	7.07637	7.63981	7.07501	5.77554	7.13969	6.16095	7.14215	8.56376	5.21897	6.0948	4.5334
Csa3G104920	blue4	615.125	693.829	746.243	827.33	838.738	841.619	565.285	510.207	524.702	596.475	576.759	484.195	533.735	477.574	492.471	666.029	686.494	733.593
Csa6G428550	blue4	5.76442	6.43426	5.348	5.81777	3.9861	5.16598	5.01529	6.88203	6.1595	6.14616	6.61418	6.42066	8.75718	8.37881	9.21616	7.06434	7.79205	6.34342
Csa7G071420	blue4	34.4063	31.5138	28.283	36.4637	28.5411	32.9344	34.3363	34.8118	35.727	35.1063	42.1875	40.9877	39.0114	42.1228	43.75	38.1755	38.6561	37.3886
Csa6G510870	blue4	42.2362	36.1215	25.3435	29.8809	23.4703	30.8874	41.414	41.1967	52.3871	64.8284	47.8957	54.8461	60.6329	59.6303	68.3666	56.8239	60.6338	49.1856
Csa3G114430	blue4	40.1621	36.7355	13.3155	26.2041	33.9111	32.3167	66.936	62.4761	69.3256	93.4608	84.6462	86.84	103.184	110.994	128.486	61.8648	86.9482	69.3692
Csa6G000640	blue4	11.6286	10.7465	8.34342	6.39799	7.86198	5.07916	15.187	13.5802	14.5551	12.3299	11.8304	14.3787	14.9689	16.6218	18.9495	11.133	12.4946	7.52787
Csa1G194700	blue4	10.4512	9.23076	5.11671	5.45853	4.18397	6.02915	10.514	9.34615	9.27403	11.7084	11.7543	15.0147	16.2576	16.6204	14.297	15.5782	14.8282	11.056
Csa3G104930	blue4	16.4151	16.3391	15.8514	6.19389	8.87505	6.38403	10.3532	9.83539	11.4284	16.113	19.6963	13.1144	20.4996	19.9071	21.3222	16.4497	19.9194	14.9796
Csa2G008020	blue4	17.4027	17.9536	12.7993	23.8293	24.5316	25.0282	35.1651	32.8331	32.5517	31.3686	32.0542	33.8056	36.9757	36.3431	38.019	32.8577	31.3347	22.0566
Csa6G509050	blue4	6.66231	6.03017	10.7272	6.66026	6.9411	4.63573	5.0297	3.8013	4.9352	6.17563	7.93747	7.61786	2.15627	3.58443	4.92829	7.04982	7.05777	4.01882
Csa4G242360	blue4	10.6366	9.13462	5.89581	8.13706	8.43854	10.2245	12.5362	13.8434	12.6579	17.821	11.8134	14.768	16.9132	16.8865	14.0387	15.7267	12.5842	8.97531
Csa5G630770	blue4	8.5022	11.6448	3.39399	9.31025	8.39218	12.9283	14.7919	14.7048	15.1408	15.7892	12.8328	14.7588	21.2975	21.3248	18.6496	17.8201	17.9324	16.111
Csa4G338950	blue4	11.9028	8.91935	10.9258	12.0307	10.8373	11.9391	13.3163	13.1235	17.3241	15.8269	19.8458	17.9447	20.0399	20.2822	16.8473	17.4585	19.4582	16.7169
Csa4G003670	blue4	3049.8	3264.74	3078.85	3608.19	3290.91	3072.8	1756.13	1751.53	1894.29	1741.18	1660.36	1429.77	1329.61	958.351	820.366	1684	2056.36	2745.44
Csa2G013250	blue4	7.26977	3.04263	5.19732	2.86185	2.5897	3.17396	7.05223	8.93566	10.2152	9.2792	15.664	9.69707	8.06033	13.9249	11.4911	11.3482	9.13848	3.82228
Csa1G028070	blue4	25.2474	20.1846	19.9173	16.4618	14.1674	16.5251	18.0457	18.9843	20.006	25.2675	20.5388	25.513	23.9046	26.8097	31.4228	25.6515	26.5346	29.4475
Csa4G004920	blue4	37.5101	40.0081	34.5257	49.8637	52.538	53.2543	80.1635	76.0808	90.5841	81.4622	82.8555	82.0194	83.9475	87.1356	97.8937	74.4572	83.0026	62.2606
Csa5G182100	blue4	66.4747	65.9458	46.5106	62.049	58.5216	55.7136	94.7694	83.17	91.2745	106.212	94.2974	112.03	104.754	114.007	122.308	99.1378	112.066	94.2157
Csa2G369110	blue4	229.599	222.253	207.693	186.807	231.174	205.589	258.521	243.696	270.526	303.64	346.62	295.614	295.175	294.839	304.319	318.581	279.596	255.85
Csa1G024260	blue4	25.8591	21.9163	21.6084	21.396	20.885	21.5944	35.3043	37.3951	33.7439	28.2732	30.0682	27.5243	33.0538	35.5967	36.5634	28.0989	28.636	23.0106
Csa3G122330	blue4	40.7303	55.2534	30.1152	68.975	59.8142	63.2843	55.7024	55.2546	47.2568	87.8822	76.1132	81.8989	82.2623	68.6531	61.0059	79.5459	61.9238	56.1749
Csa3G423830	blue4	21.3497	18.1673	19.6941	9.3258	12.1478	12.1758	12.5774	15.3258	13.2955	22.7309	22.8168	19.8544	22.0198	23.939	24.2138	23.1207	21.8536	18.4408
Csa7G238970	blue4	43.2445	48.3704	43.0151	28.8941	29.1877	32.3721	32.0773	32.1108	32.9248	43.7603	45.7079	46.4286	49.8477	51.5025	49.4548	44.9679	47.9779	50.4588
Csa5G178710	blue4	10.5642	1.7425	1.19536	23.3666	32.5716	18.871	31.1735	32.9669	41.4505	41.0851	37.4902	45.6479	45.409	49.3297	52.0584	32.4268	27.5325	14.6548
Csa1G651670	blue4	27.9707	28.6357	25.9134	20.4177	19.3365	22.1784	36.2085	38.5909	35.4016	33.4123	31.4739	34.6952	34.7796	40.2614	40.3369	30.8179	33.1343	38.6599
Csa2G248760	blue4	108.375	109.943	71.1831	111.113	109.23	107.91	143.504	135.649	131.504	135.441	139.822	153.077	162.561	157.057	157.312	129.511	135.043	139.568
Csa2G172510	blue4	112.886	152.79	100.791	89.6762	89.7927	94.237	74.4897	72.4893	65.5714	49.4004	51.7124	47.5672	80.7958	65.1412	49.3983	80.774	96.1643	124.103
Csa2G074150	blue4	118.872	130.627	106.967	144.465	113.43	134.234	92.5376	115.046	103.452	70.4653	79.4644	83.6071	74.5763	74.6784	59.4559	77.0295	105.116	153.077
Csa1G528460	blue4	22.7419	20.4299	27.1445	23.1523	24.3175	23.7015	39.7953	34.5924	39.2643	35.0462	35.4117	37.1191	32.1542	37.9637	39.2956	33.5197	33.5801	23.7437
Csa5G160220	blue4	67.8093	67.2073	17.5199	86.0294	87.9249	81.8606	139.004	147.033	133.023	179.622	189.505	213.15	186.19	174.696	185.981	141.672	107.384	77.22
Csa7G069710	blue4	25.1014	21.7408	13.78	13.5146	14.6997	10.9776	16.5319	18.5118	19.7202	24.7269	26.4905	30.0584	36.2168	40.4158	45.471	23.2727	27.7582	21.5889
Csa1G295150	blue4	18.7616	18.5274	8.10133	20.1135	23.2606	14.2098	17.3255	18.2187	22.3732	25.2426	24.8029	24.1865	26.9233	24.0027	24.7239	19.5566	21.5032	22.955
Csa2G232480	blue4	52.8433	53.7698	40.4948	40.7144	40.9372	47.5367	84.8158	81.3016	86.6626	90.6667	63.119	79.2899	94.4976	98.0985	100.746	82.4916	86.8146	71.414
Csa1G074910	blue4	44.3439	0.249362	1.14292	38.1071	22.3639	11.0557	53.269	41.5518	40.4778	26.5723	46.2528	51.35	38.9805	47.0463	83.5102	26.0793	37.7291	1.95627
Csa3G808390	blue4	19.95	18.5384	17.1936	16.8247	18.0951	17.3418	24.2847	23.6885	21.3671	23.0459	21.6086	25.4775	22.3117	23.7523	24.6955	22.1436	21.4644	19.2114
Csa1G042600	blue4	40.3732	38.7707	25.0336	48.934	47.8755	50.3942	55.0269	51.3526	54.3019	45.5076	50.943	47.518	63.9819	58.3803	63.8553	46.9592	46.6196	42.2905
Csa3G895730	blue4	18.5719	13.9594	11.1809	11.3134	10.4715	11.4112	14.6965	14.7922	13.1743	15.5788	15.4701	13.9208	20.4117	23.548	24.8877	17.7832	20.8123	16.2447
Csa6G538780	blue4	11.0252	2.07013	2.6821	8.86738	13.9816	8.11772	44.8749	31.2959	35.3115	32.7214	44.7529	43.3422	46.9344	51.2141	58.4059	29.5442	34.9526	5.91364
Csa5G612810	blue4	4.73208	0.213235	0.183252	2.63659	1.36826	0.501837	7.0401	5.53107	8.79409	4.54123	9.2865	10.5805	5.34957	10.0831	21.2746	3.06761	6.97983	0.590418
Csa5G203400	blue4	19.8107	22.2061	28.7682	28.6751	26.0072	27.2142	14.8565	17.6575	14.5609	19.9318	18.8673	17.7823	15.3616	14.8561	14.2138	18.7503	15.6514	23.5069
Csa2G379250	blue4	28.2648	28.0328	35.3463	30.3823	30.9775	30.2473	29.0626	28.3455	27.8737	20.7417	21.3814	21.6227	18.4714	23.8399	20.8995	21.5507	24.1771	25.0305
Csa3G122610	blue4	11.6506	8.18245	9.19274	9.93938	7.97485	7.78431	10.7281	11.0403	12.0429	11.717	14.4632	10.6111	11.27	12.6018	11.485	10.7826	12.2864	9.73502
Csa7G071670	blue4	18.2396	13.8395	4.27201	31.9093	28.9474	24.8197	29.0835	27.2156	34.0221	39.3211	42.7466	32.97	46.0161	38.0072	40.8731	43.6452	27.2166	27.7769
CsaUNG012450	blue4	49.6816	49.9288	42.0764	47.7826	52.7173	58.0933	78.9394	76.6411	83.3032	63.0857	80.4411	86.1717	67.1707	82.4782	75.6087	64.3062	66.5338	59.306
Csa7G314940	blue4	14.4009	7.41127	6.57329	11.6591	9.95469	9.91589	15.6225	14.1742	13.7714	17.7789	18.1154	22.5961	17.0987	18.8412	22.3074	11.4196	13.3587	8.34529
Csa5G176020	blue4	6.9668	4.27698	5.25972	5.22997	4.0837	4.04858	5.90635	6.9886	7.60123	6.97738	7.95204	8.22508	8.0974	7.99622	9.76035	8.43886	7.41976	7.19588
Csa3G113310	blue4	27.7853	25.7194	23.9863	22.7641	18.5248	18.0296	22.2009	25.0184	22.9192	13.9231	12.4247	15.5306	19.7297	17.8057	16.1619	18.7542	16.7698	22.3725
Csa3G127820	blue4	65.263	57.3103	52.0409	74.3754	87.6766	72.5051	134.775	132.246	138.712	143.783	149.524	141.368	147.488	166.877	156.39	131.611	120.602	59.4271
Csa3G166340	blue4	18.1027	19.3873	18.3242	20.2459	23.3115	21.7621	23.4825	20.4172	22.2733	27.207	24.1412	27.0548	21.6068	23.7732	26.7274	25.8652	24.7143	21.6377
Csa5G352600	blue4	92.5191	68.7522	69.3617	85.752	80.7661	76.3738	90.592	83.2551	91.7583	87.2014	113.39	91.4262	86.2015	91.4332	97.9399	82.6224	85.2703	68.7264
Csa1G031200	blue4	10.6241	6.74314	5.75767	7.96992	9.33437	8.08463	14.3853	13.624	12.6929	12.3919	14.3747	13.4949	17.2359	17.8399	17.688	11.2021	13.5312	5.96217
Csa7G027820	blue4	12.744	15.1229	5.12742	9.39034	8.85246	13.5886	11.9514	13.685	14.9324	12.3461	15.4634	11.2779	14.9747	18.1368	15.3651	14.4027	14.6324	13.2947
Csa2G286470	blue4	3.48401	2.8932	1.48576	3.81577	3.43987	2.48752	10.2783	9.56903	11.7612	9.02602	8.29776	8.86915	15.368	15.7822	14.6162	8.86075	7.88598	9.35867
Csa1G025980	blue4	157.604	155.21	212.705	208.469	220.273	186.72	263.224	225.372	261.654	287.388	314.928	287.516	216.332	228.471	246.485	300.625	250.274	155.17
Csa4G370560	blue4	53.525	53.4358	53.4877	51.2284	43.2153	48.5174	51.1053	46.3836	53.2195	66.4655	62.7837	74.726	58.2402	57.7928	62.8407	54.4417	53.748	44.6891
Csa3G126240	blue4	606.67	799.808	981.703	894.571	913.102	807.503	352.721	312.461	305.386	561.635	489.992	513.103	329.78	270.019	272.01	438.064	383.802	433.875
Csa2G150000	blue4	6.56542	8.5509	7.66223	8.13898	9.95427	7.40435	15.2205	10.3086	11.4885	14.6962	14.1813	17.4976	14.5013	11.7508	13.6612	12.5385	9.5867	9.00671
Csa3G199560	blue4	12.1144	15.5798	9.68474	9.79727	11.609	9.82493	11.4034	10.8618	13.673	23.5893	20.8903	23.1837	15.8561	15.68	16.8797	17.8198	15.2628	11.4076
Csa4G056660	blue4	20.7381	18.066	18.869	19.2392	22.9802	21.3293	21.2829	22.0064	22.4665	28.8517	31.3513	30.1447	26.2015	31.4495	32.1996	28.1622	25.5363	23.6379
Csa3G895920	blue4	16.3233	20.4238	17.4028	15.3131	15.6733	14.656	17.638	15.492	18.9522	19.0566	22.4817	22.5902	22.5448	23.6371	23.0666	18.9487	20.0062	18.3369
Csa3G254050	blue4	22.9388	22.1118	15.3223	22.0498	18.5365	23.9179	24.1538	31.2647	24.2408	26.6325	22.9308	30.0701	28.6256	29.9851	24.9141	23.9806	27.2984	19.0476
Csa6G495690	blue4	38.5795	36.726	46.2385	39.5009	35.6961	31.936	34.3856	34.0817	36.8713	27.2341	28.0353	27.9885	28.3365	25.8754	26.4074	29.0536	28.9797	27.5677
Csa4G082970	blue4	37.8792	26.8961	16.4539	29.0084	25.3955	30.2345	41.9128	48.0072	43.9551	32.6064	43.621	39.6449	52.342	60.897	64.6087	31.5335	42.619	50.0907
Csa3G825040	blue4	10.1477	11.3354	7.8342	14.944	9.08173	15.284	14.9826	15.3873	12.2848	14.0175	17.113	20.5855	13.5503	14.1118	19.9895	14.5813	13.337	10.2702
Csa4G017130	blue4	17.3377	15.7604	13.3066	10.8091	14.7609	11.1777	15.1567	16.2392	16.7968	18.8135	19.2167	23.0512	21.4742	26.5357	22.2159	19.8254	24.701	22.8718
Csa6G075160	blue4	44.3948	38.2344	40.1333	41.347	37.9187	40.984	35.0966	40.0829	37.4251	30.9223	32.4845	32.3706	29.5249	33.1418	31.2822	33.3946	32.9955	34.3961
Csa4G286950	blue4	23.7285	1.91573	1.78355	16.3117	10.0057	3.05419	19.0799	23.4307	27.6525	8.98462	19.4528	27.5464	25.5645	31.2162	74.128	18.0816	31.1304	5.45173
Csa1G033210	blue4	3.12785	3.77922	0.820683	4.54922	3.12904	3.73907	6.32901	5.42379	4.98751	3.73043	4.54817	5.97639	8.53389	7.05008	7.23309	7.4792	7.31748	6.39474
Csa1G021970	blue4	25.1184	22.6344	26.6859	30.8952	33.4965	34.7603	63.6436	57.087	69.6174	52.5128	49.0334	55.6042	60.4606	61.3867	72.7426	54.3781	57.2707	34.4875
Csa4G614180	blue4	9.95576	13.1079	13.0359	8.86273	6.82763	8.71196	4.3833	5.35948	4.77346	6.12275	7.18055	6.2648	6.14805	8.29699	7.31808	6.8523	7.30706	8.33159
Csa3G171840	blue4	16.8997	18.1104	17.4207	12.5381	19.6157	16.0523	13.06	14.438	13.3504	8.55988	11.4003	12.0588	14.8393	16.5156	9.86683	10.8957	11.5661	21.6596
Csa3G739050	blue4	9.39254	9.77024	17.3348	9.87921	13.9579	9.16258	2.31363	2.97208	3.76074	9.02145	12.2553	8.24251	4.95951	6.37331	7.32559	14.6986	18.8719	10.6751
Csa2G403730	blue4	14.3688	14.7125	9.94428	13.5863	13.4847	13.1361	15.6701	15.1637	17.7512	18.2507	16.2802	16.2862	18.4299	19.6003	19.0148	15.561	18.0734	15.3448
Csa3G610790	blue4	59.6967	63.5538	49.7377	41.1507	43.9084	40.6633	46.3417	43.9165	47.96	67.3506	73.1066	60.7574	76.4682	72.7538	80.906	59.9571	64.9977	57.4116
Csa3G644860	blue4	8.37079	8.00503	7.88149	5.21491	5.17314	6.40545	6.34345	6.48918	6.44497	7.22029	7.53281	8.5682	8.09827	8.87846	8.01584	8.43269	8.75632	8.83124
Csa6G087180	blue4	18.3655	18.8455	14.2214	21.4048	18.0102	18.8579	28.8898	25.5737	28.4178	24.3849	29.3979	25.1457	28.1447	28.9209	33.3272	26.1711	33.3889	28.1719
Csa4G246400	blue4	7.65658	5.39078	2.88112	14.1313	18.1731	12.4299	24.6771	30.8215	34.1862	17.4315	18.8363	16.4734	37.4074	30.8888	31.9903	22.5036	23.7626	24.5859
Csa4G052740	blue4	67.6875	45.2437	35.1811	41.9491	45.0125	32.47	60.8492	58.8161	60.0722	33.6954	44.5694	40.3923	50.5054	57.2333	65.163	38.6048	42.4897	23.8127
Csa7G433310	blue4	2.11786	1.36279	0.399161	1.90465	1.71145	1.36706	3.78257	2.78027	3.55406	9.29568	10.9	7.93772	12.0475	13.3903	11.8406	5.3031	8.03374	3.52841
Csa7G195270	blue4	33.5067	26.8282	24.8004	36.2259	31.7046	40.3001	32.3415	34.7976	36.8662	23.0247	20.7928	25.4831	20.9459	24.7208	24.0323	20.2791	29.4558	36.3604
Csa5G222460	blue4	11.5272	9.54445	8.27855	8.84893	9.15128	9.02871	24.3074	22.2584	23.9338	19.3417	24.3308	22.4504	25.4433	28.8427	29.2845	19.4917	24.1755	10.7143
Csa7G378410	blue4	13.9397	8.66964	6.83144	11.9737	9.00509	16.5082	10.2692	11.7592	11.6752	10.9878	11.9583	13.475	18.4325	17.9151	21.0118	11.9192	11.8029	8.83564
Csa7G066210	blue4	192.532	147.24	152.445	176.189	209.109	143.358	255.551	222.862	294.771	257.436	302.145	225.512	205.81	238.875	270.901	266.33	262.331	167.663
Csa3G876010	blue4	42.9864	34.1084	31.1495	45.0252	40.2836	40.0143	45.9982	46.4716	48.9089	44.4236	51.5735	50.5193	47.0386	44.6155	49.7662	42.6045	45.9217	38.8796
Csa2G299360	blue4	32.4167	35.6275	26.7545	24.7343	21.8088	21.6046	33.3177	35.9065	34.7002	40.6113	35.2587	41.7585	48.1608	46.8271	46.5773	39.908	42.2225	46.1852
Csa6G491060	blue4	12.7117	7.28444	2.57462	18.6189	16.7374	19.6202	20.7277	18.7599	18.0489	21.2237	24.2402	20.7304	27.6516	26.3424	27.3596	18.094	14.6889	11.4693
Csa6G140840	blue4	22.4599	22.4868	17.9116	35.5824	32.3858	38.4166	41.9646	53.1154	45.8165	53.2716	53.0461	47.7758	65.3095	61.6167	54.0593	42.2805	39.5138	39.4794
Csa6G310480	blue4	18.0501	13.5362	18.2724	16.1671	20.3997	15.3111	21.7318	20.4004	21.2415	23.5846	29.2049	31.8461	23.4117	28.4981	29.3586	22.5032	22.2454	15.7561
Csa3G171030	blue4	25.1604	23.4842	28.5132	32.2003	35.6581	28.2776	38.4577	39.0583	54.4087	44.1562	52.1724	39.223	36.4426	39.7801	45.3639	41.3925	44.8158	33.7698
Csa3G611360	blue4	5.84133	5.01414	5.90924	4.04246	4.59443	4.36313	9.1751	8.72753	11.1062	10.0682	6.66955	7.6767	9.89189	9.86984	9.15698	9.34284	9.76682	8.08288
Csa7G451400	blue4	21.0819	23.0772	14.184	11.9146	12.8842	15.7878	13.2993	18.2897	15.8768	17.5591	18.2491	18.122	29.7806	27.9322	22.9159	16.0177	17.4202	18.3749
Csa1G423140	blue4	17.8586	19.9544	11.6957	18.0594	19.553	16.1787	33.1931	29.7554	33.4151	32.4448	31.5825	32.8233	42.4764	44.4937	44.2481	35.6864	34.287	31.9701
Csa1G604050	blue4	11.0108	9.01975	8.52163	8.05496	6.55904	8.13017	12.6071	11.8604	11.6374	14.1895	10.795	13.2073	13.166	12.996	14.0395	11.2383	10.7621	10.3286
Csa5G153070	blue4	92.6838	55.9474	41.2594	19.4863	17.9758	16.3901	30.5259	27.2755	29.2568	44.5071	40.747	46.0917	104.444	103.063	97.1619	53.6353	56.4581	35.0285
Csa2G361570	blue4	49.4565	7.0044	15.0487	31.8743	36.4626	25.6061	118.733	85.0492	102.527	60.6048	90.6584	65.4717	93.3469	109.788	136.374	59.6719	74.5678	14.4627
Csa3G748260	blue4	21.4109	9.77957	3.29393	35.7967	45.4245	48.0866	83.422	72.5825	71.5959	55.9767	68.7219	62.5443	98.7612	103.494	107.747	45.4174	55.6375	28.4925
Csa3G355060	blue4	9.65015	5.22105	2.43475	2.76889	4.43913	4.25866	4.53246	4.32556	4.06609	9.01782	4.60293	7.59873	7.90698	6.78895	9.41493	5.43433	6.60832	4.44523
Csa2G000950	blue4	20.4533	17.193	14.5842	17.1168	16.2979	17.0605	19.2896	20.065	23.0786	19.7869	20.0099	20.6812	24.3691	24.0193	23.6663	21.1163	21.2523	23.9258
Csa4G644730	blue4	6.77603	5.01377	2.78468	5.19707	4.78513	3.98706	11.8013	13.2645	17.9105	6.05672	9.078	9.7819	11.7447	16.1344	17.7009	10.1475	11.2684	5.088
Csa3G889920	blue4	256.064	218.083	98.9315	387.085	421.657	421.231	400.081	368.297	389.183	489.478	513.827	432.944	558.287	502.534	576.581	334.69	329.955	284.063
Csa3G735000	blue4	14.7436	13.6148	10.3157	12.9366	13.1379	12.5328	23.3374	21.7417	20.996	16.5022	17.3391	18.2062	19.7419	21.4386	22.3002	19.7786	22.1981	14.963
Csa4G645280	blue4	22.9098	17.8657	17.6778	16.942	20.1698	15.2571	28.2232	28.1966	26.0359	30.9447	34.2171	33.2006	33.9811	39.6518	43.506	30.8021	38.8515	16.3812
Csa5G139620	blue4	9.99206	10.2512	9.56288	11.9146	10.3463	11.9568	14.4322	15.3873	15.3677	13.1839	17.5765	12.8181	11.1831	13.1044	12.3825	10.6634	11.5135	10.7091
Csa5G602180	blue4	21.4239	17.6721	43.0261	39.1273	39.1894	31.5848	22.8541	18.5366	19.667	15.1959	19.2631	22.4639	5.24829	8.93492	9.45477	22.1503	30.8107	19.8807
Csa2G324460	blue4	37.5353	23.8893	28.6692	37.1283	41.8863	29.0041	51.9566	54.6625	53.3148	40.1554	46.5727	40.1466	42.7755	44.9089	49.6218	35.4525	36.3127	16.3427
Csa5G524790	blue4	10.0372	10.0001	11.4784	9.3649	9.94162	10.9951	13.7808	13.2356	13.2998	14.8467	12.5639	14.0272	10.3812	14.7304	16.4826	10.6565	16.3654	9.0599
Csa1G652250	blue4	52.063	57.4443	61.9995	47.6442	55.0263	48.6762	64.2972	61.7277	58.6286	76.2411	80.8727	70.6377	64.0243	72.1633	72.7716	65.4987	65.416	52.3936
Csa4G639140	blue4	24.7427	32.2585	28.1328	29.604	31.605	27.3104	37.0045	34.6103	39.2416	41.3074	35.3456	48.8459	40.5832	42.9771	42.9197	37.754	39.3515	29.2255
Csa6G488340	blue4	3868.15	4765.83	6214.11	4978.14	4500.6	4665.95	2737.21	2666.21	2471.36	3556.83	3122.29	3069.29	2715.25	2135.43	2172.16	3583.6	3634.66	3669.89
Csa5G135340	blue4	84.9528	126.2	155.129	89.4281	119.995	88.6339	194.089	183.973	166.161	203.42	166.982	205.401	151.29	169.394	162.91	249.749	144.659	58.9048
Csa6G396650	blue4	26.3247	12.7022	11.2384	25.549	30.9043	22.6419	92.222	85.8219	84.4443	82.6128	103.695	93.7185	115.688	131.424	154.548	70.1407	86.5131	24.5251
Csa2G173060	blue4	4.01684	0.255355	0.389156	18.1472	23.2062	19.5628	40.0573	47.727	45.2689	45.1317	49.3482	51.7669	33.6942	48.1444	42.7796	36.1042	26.1057	6.63206
Csa6G423330	blue4	10.3165	8.91732	5.14106	4.58793	3.8604	3.72038	5.35176	4.47141	4.97745	8.71093	8.63628	11.7603	14.4534	15.067	18.6597	7.25218	9.61998	4.30648
Csa7G447810	blue4	35.8605	39.7625	27.2457	35.3169	33.0877	35.3854	40.1879	42.7839	38.2515	45.854	38.1597	49.0333	39.8752	43.3046	43.1432	33.5433	40.2424	42.5032
Csa4G192200	blue4	7.11855	0.222472	0.780691	28.7392	46.7103	32.5419	89.0305	102.489	93.5761	82.1958	107.706	85.4514	66.7381	100.788	95.4985	79.0344	58.2402	10.181
Csa2G238250	blue4	93.6721	97.2918	176.188	119.557	125.539	121.325	41.3096	39.3349	50.7553	78.8961	86.2633	65.0246	50.3683	48.5814	48.7621	68.9222	78.5374	93.8328
Csa3G124980	blue4	4.88467	0.482282	0.271994	7.15503	14.1059	8.07332	37.9917	43.6112	45.8065	31.8608	39.1052	36.659	43.2808	51.7071	49.531	35.0761	34.0573	4.77117
Csa3G854180	blue4	16.3554	15.7873	9.99645	11.6493	10.9131	11.6974	17.9334	19.9877	19.8695	33.2098	34.2783	35.4819	45.4323	41.5665	37.5424	29.3947	28.6833	28.8502
Csa1G004980	blue4	101.964	121.936	210.593	159.72	147.434	159.927	133.644	124.921	121.668	90.7613	75.3005	90.8202	66.1848	61.2555	59.5065	85.8906	86.7503	89.6668
Csa5G002030	blue4	82.4414	66.3875	72.2128	72.3088	66.9802	70.1681	66.3954	64.7972	74.7681	71.5371	79.4519	91.609	82.298	86.6598	85.6608	86.4876	82.2888	80.0135
Csa4G296090	blue4	36.263	40.3722	39.4676	26.2741	20.7936	26.3692	22.1256	22.5415	20.2977	14.0755	16.1282	16.3721	14.6295	17.7532	16.1972	17.5142	22.0337	35.6841
Csa4G017100	blue4	8.28341	9.68664	8.97339	8.83849	9.00509	9.57906	16.2279	16.0852	15.6564	11.4893	12.4946	12.8011	13.7881	17.0721	14.2349	10.6064	12.8473	11.173
Csa6G499110	blue4	3.68536	1.22148	0.0235514	3.94449	2.96898	1.09851	7.22113	8.5842	9.68365	4.90508	7.14861	6.00272	9.1029	12.3984	13.6232	8.03515	7.13374	1.28996
Csa7G440590	blue4	7.13316	2.74781	2.99148	8.58147	9.54712	7.97182	24.0311	24.2997	26.2831	21.3764	27.1719	27.4552	28.365	35.2775	36.5904	24.2044	26.059	5.35881
Csa6G029440	blue4	130.529	127.121	186.046	150.18	159.672	174.189	88.9037	88.5646	78.5291	99.2552	99.2937	102.905	71.5562	64.7152	61.0521	113.195	100.563	169.956
Csa1G181340	blue4	46.4909	34.3709	30.3785	38.7711	32.1191	32.8599	41.9906	43.2097	48.9639	43.0108	50.5352	50.4655	46.106	46.6629	49.0659	40.7562	40.7141	34.3489
Csa4G092440	blue4	21.5144	31.7715	27.9591	31.8423	32.5113	29.7676	21.7291	15.1627	16.7785	21.2158	25.4866	21.4875	21.1285	18.3302	13.542	18.5457	17.4019	32.2497
Csa6G538590	blue4	53.1538	52.8647	41.6025	36.0245	34.2342	36.514	43.2566	41.5763	41.6296	53.8347	53.6427	55.7196	51.8118	54.8302	51.9905	44.9612	44.1737	44.0812
Csa1G573610	blue4	157.263	169.941	135.18	128.675	109.21	117.91	136.272	133.883	129.899	71.274	66.5436	70.8887	75.1452	70.0686	83.3578	72.114	81.2853	107.909
Csa3G629230	blue4	27.8069	34.6029	24.3295	25.4841	21.262	29.9056	40.7514	44.627	52.5398	44.7206	32.9498	44.2514	60.5878	58.3774	57.0616	44.0192	52.7839	46.2845
Csa3G727970	blue4	34.74	28.736	23.8413	28.4834	27.3905	29.702	33.2452	35.7062	35.3814	39.3593	42.3262	38.7398	33.9368	37.557	36.6279	24.5359	28.5815	26.1462
Csa3G126850	blue4	19.3414	15.0517	14.2852	11.3495	14.9988	15.2022	13.4516	14.3348	15.9407	25.0628	25.3367	19.9208	20.7442	18.6297	17.3423	21.5339	21.6944	12.8047
Csa7G019910	blue4	4.68959	0.931978	0.85655	7.68816	9.85692	2.84783	5.4572	5.13196	7.84733	4.84859	5.56129	6.23757	6.38421	11.3339	10.5182	3.0622	4.64964	1.33804
Csa2G000480	blue4	15.8835	18.0329	18.957	16.7927	14.8562	13.6553	19.9813	18.9524	22.1701	20.5084	18.2656	25.0642	19.7847	20.4682	22.5386	20.8363	19.5156	14.1707
Csa1G597030	blue4	67.2643	61.8798	54.7902	71.1849	69.5987	61.8862	73.7134	71.5313	73.7338	83.041	83.7791	71.5536	68.5561	75.4068	76.2047	79.8768	76.1838	57.8201
Csa3G166320	blue4	8.73057	9.16213	8.71121	15.2066	14.7729	16.3114	14.6504	13.2196	14.6432	20.1462	22.4028	20.5951	20.039	18.6147	18.4721	17.6954	17.2945	17.4287
Csa7G024160	blue4	47.4518	45.2611	49.4926	44.7034	42.7643	38.6534	47.7895	44.542	44.4431	44.4571	53.2087	49.3011	52.973	52.3573	57.1367	49.5222	47.4793	50.5046
Csa1G045630	blue4	36.124	32.3762	32.8319	36.3607	35.3315	34.5819	42.7683	40.0343	41.7326	35.853	42.189	36.9235	42.2386	42.4461	43.3419	38.1004	37.7628	30.3765
Csa3G113930	blue4	9.02282	9.1762	4.84222	7.50922	5.75115	7.64831	7.68852	8.54715	6.80391	11.5665	7.14543	9.72225	9.87347	9.53229	10.3112	8.31169	10.0409	9.95873
Csa5G173440	blue4	6.80139	6.55522	4.10774	3.92829	4.60062	5.13467	9.20244	7.82745	8.16105	6.61488	6.2737	6.26757	7.81817	8.70491	8.25035	7.00365	6.16916	6.8747
Csa3G889150	blue4	15.426	6.88946	3.42677	21.4891	25.4785	26.4008	65.6531	71.7711	68.6899	62.637	69.9695	84.4726	63.7234	84.4856	89.5784	50.8561	52.5435	11.9777
Csa3G901180	blue4	17.9346	17.0542	7.70387	26.1974	28.8051	25.069	43.0915	48.6116	51.073	33.8893	33.5209	29.2095	95.0617	91.6727	72.9999	70.5828	60.7033	39.3793
Csa6G190330	blue4	24.6411	31.7643	13.1645	22.4774	19.4648	24.2456	34.219	28.1204	30.7071	35.5465	32.4015	34.999	37.2376	36.4849	33.1765	31.3051	30.1726	27.6338
Csa5G166460	blue4	12.1257	11.0463	7.85228	6.3612	6.89881	8.85198	12.0637	11.754	12.4521	13.0852	11.7245	12.68	15.1307	17.5813	15.7686	11.3665	15.1413	12.1776
Csa3G113350	blue4	13.8085	12.8143	15.2465	15.1498	12.0499	11.9537	15.9861	15.5793	18.8619	18.218	19.2129	21.9274	17.5551	16.2978	18.2117	16.2341	14.173	11.9032
Csa5G608260	blue4	11.8643	9.77725	6.1136	10.0984	10.7622	10.4289	14.1203	14.2966	15.5394	16.8233	18.8202	20.1768	19.4539	22.3765	23.7858	16.394	16.0211	17.1692
Csa3G625090	blue4	58.6472	50.7451	49.2083	58.0838	55.4632	51.8519	65.9312	77.1164	80.8836	74.1282	65.9186	80.8243	57.5201	60.471	60.8731	63.2623	56.9427	52.848
Csa3G748810	blue4	80.8927	76.317	66.1394	86.5585	99.1971	86.7429	123.28	124.939	141.709	136.076	125.641	152.551	130.287	134.904	142.493	114.991	120.754	84.6208
Csa2G435510	blue4	47.4225	42.7866	39.7829	38.2376	42.8963	39.669	38.1528	34.2518	31.9869	25.7336	25.7386	23.1069	25.6299	21.7281	19.8756	25.9041	30.0973	37.9403
Csa3G125010	blue4	21.4469	22.3699	14.1397	25.3873	25.6299	17.7613	27.6179	25.5548	42.0148	35.3086	43.1088	34.8606	33.3675	31.8872	37.708	35.0504	35.851	22.1832
Csa1G063610	blue4	10.6256	10.1711	7.57677	8.02825	7.73123	6.74956	8.77402	9.79511	9.51296	11.0317	11.6395	12.3815	10.5951	9.76362	10.3007	9.33177	9.6733	11.5457
Csa3G823620	blue4	34.8983	24.0752	22.3463	19.6155	20.5799	21.208	33.5886	39.6277	42.3448	28.8108	28.6953	32.0197	48.6648	53.1393	41.8988	38.651	38.4965	33.961
Csa6G136520	blue4	36.3107	45.2248	36.7774	54.9954	59.9861	54.8477	77.491	70.3451	67.2948	72.9212	68.4105	83.6401	58.9226	63.4974	67.2728	85.7813	58.6675	32.5449
Csa2G059760	blue4	36.2465	35.2925	22.5786	35.8898	34.5134	34.207	36.2626	37.9698	39.0882	40.7022	41.45	46.1091	45.2773	46.1161	45.3115	41.2835	37.5735	37.3581
Csa6G517250	blue4	48.5813	46.4758	55.1363	50.481	50.3631	42.303	37.554	37.151	42.6295	43.5524	49.5995	41.3697	37.1097	35.6458	37.071	44.3031	47.7515	36.0453
Csa2G361620	blue4	23.0714	22.7691	24.0828	22.8906	21.3818	20.4693	29.5462	26.9697	26.5878	29.3142	31.3694	40.4983	27.2651	28.1689	29.4423	25.4387	22.4714	17.9137
Csa3G002800	blue4	5.43636	1.46578	0.149453	12.5928	13.7801	8.13278	22.912	27.551	32.4754	19.0397	25.6643	15.7551	45.5917	38.339	43.1988	14.508	29.0979	17.5756
Csa5G517870	blue4	10.9163	13.6422	11.1384	6.03408	4.36329	5.00636	14.6363	11.6943	11.9048	12.4839	14.1785	13.7195	17.8846	15.7028	19.73	17.1894	18.429	14.6418
Csa1G163110	blue4	22.809	15.8623	12.7346	13.9699	14.138	18.0808	16.595	18.1297	23.0954	24.095	23.391	22.4496	25.2475	30.2063	28.9361	19.2	24.7107	16.4613
Csa7G440610	blue4	50.0805	41.9309	48.1676	45.6837	46.3791	45.4214	53.1349	54.2373	49.806	51.1531	60.6445	50.2376	47.6324	51.7251	52.6671	44.683	46.5924	46.7072
Csa3G878750	blue4	18.4828	15.148	8.91502	16.1613	15.3344	15.1313	24.7167	27.4563	28.6986	30.7804	27.7787	29.2363	42.8607	44.6209	45.6279	24.0689	28.3123	22.6497
Csa1G042340	blue4	5.23048	6.85956	8.08573	7.55874	7.16534	5.32021	4.98685	5.04223	6.24412	5.25489	2.11495	2.99728	5.21185	3.55897	5.80927	4.2805	6.28951	8.51744
Csa6G538800	blue4	18.726	7.84879	21.5726	20.5098	20.4593	15.6508	28.834	26.1392	28.2138	36.0242	40.9639	44.1092	19.1238	30.2159	38.7236	47.0299	26.2684	13.9317
Csa5G181460	blue4	66.969	52.5058	54.8116	54.6744	56.2269	53.5707	69.057	63.5493	64.6549	68.7696	69.9986	63.5067	68.3347	68.3555	73.4154	61.5215	67.5504	54.467
Csa1G602530	blue4	3.45894	0.294181	0.884855	0.888294	0.921886	0.570962	5.79967	6.21755	7.26679	7.2554	8.20252	10.5394	5.99438	8.52466	14.3468	5.01583	6.64106	1.5563
Csa7G209530	blue4	22.5655	21.7161	14.4828	25.6358	21.6808	27.4748	31.2647	31.9006	35.6776	32.078	37.3107	42.7778	33.2562	40.356	45.6428	29.4127	25.2264	21.1839
Csa4G109010	blue4	33.8322	38.4478	56.4361	42.0994	35.5388	34.0534	22.827	24.264	23.3168	26.349	24.7582	18.2241	33.417	29.0756	21.9866	33.1111	26.7965	68.9996
Csa2G382700	blue4	35.7916	2.88965	3.09037	76.9292	114.148	111.538	238.313	277.837	264.556	265.261	344.862	278.445	257.587	349.636	369.042	235.824	186.89	31.4263
Csa3G038150	blue4	81.9486	81.0974	56.156	84.7045	86.1685	78.1837	94.4216	98.1201	107.06	130.853	132.31	111.509	102.999	98.3658	99.1915	82.0193	87.3762	56.0296
Csa6G014650	blue4	68.4969	59.4773	53.477	56.123	51.8279	51.8773	59.2403	58.4437	70.1857	70.4285	79.8733	74.6516	73.2284	79.2031	89.4617	75.8721	87.5597	69.6535
Csa1G025120	blue4	20.2703	21.7839	30.1549	20.3965	23.3002	16.0859	39.9391	39.4722	36.226	30.4799	31.7323	34.8988	31.489	36.3133	40.0361	36.973	30.5289	13.7159
Csa3G816170	blue4	11.2746	9.18358	7.74569	13.4968	14.002	13.2409	20.5305	21.4013	20.6778	17.6498	21.0653	21.1054	29.412	25.9459	24.5092	20.7721	18.8512	15.4252
Csa4G001750	blue4	59.3213	64.5533	61.0181	67.3389	65.3941	63.9199	86.8737	86.5676	98.7195	100.967	99.2095	98.3749	89.2931	92.1567	104.106	98.9747	91.939	68.736
Csa5G585410	blue4	1.42789	0.253057	0.0676585	5.21119	8.14159	7.10055	15.8179	19.1547	18.9163	17.3236	17.8007	16.3296	12.5891	18.7712	19.3175	14.1305	13.0933	1.74391
Csa3G625080	blue4	13.6343	12.6531	11.2921	17.944	20.7698	19.8769	26.3336	19.734	28.9816	27.5383	26.1358	24.655	27.3128	27.5993	32.6402	28.4488	27.1676	12.2771
Csa7G253710	blue4	5.91622	4.62241	3.96251	4.09665	4.94918	6.73069	7.84084	6.71971	7.84649	6.09492	9.51608	10.3659	13.3484	12.9485	15.0243	11.2308	11.4467	10.2035
Csa5G033460	blue4	215.54	253.275	167.661	208.273	214.929	211.788	134.845	142.576	151.303	148.076	137.592	130.652	142.816	117.194	105.802	156.006	146.184	169.661
Csa5G630720	blue4	12.7579	15.9153	15.9755	15.9435	17.0866	13.7047	25.3609	22.7351	22.4623	25.1213	19.1647	27.9938	25.0925	23.2974	27.1383	20.925	19.9907	20.2117
Csa2G223130	blue4	30.4736	25.1873	32.673	18.6256	17.8746	19.3187	36.2914	34.7339	40.8391	37.5081	30.5699	36.8611	40.4997	48.6952	49.6463	41.2844	39.2876	29.8891
Csa7G048030	blue4	26.953	5.90221	5.45142	21.4315	27.6878	18.1731	117.977	83.0373	110.454	68.1502	87.4652	62.5697	111.584	129.484	153.731	70.1384	79.1978	9.86044
Csa2G263940	blue4	32.8626	5.94313	2.52098	41.1258	34.1443	30.3684	70.4306	78.5049	110.729	97.3262	112.375	170.828	93.4265	139.912	241.082	65.1762	105.355	49.367
Csa3G045130	blue4	17.2566	15.1648	12.0588	13.0168	15.8643	13.1881	25.3845	26.3383	26.5177	24.967	23.3715	24.0925	27.6096	29.1465	30.5894	25.5776	27.7611	18.8228
Csa4G010940	blue4	34.5221	41.596	35.3775	39.593	38.1601	35.4459	32.7011	34.8996	28.7575	30.9713	31.3737	31.876	26.9769	27.9364	27.9154	28.9067	28.0091	32.0342
Csa2G004150	blue4	23.0483	25.4735	17.0918	20.2907	16.9607	22.6309	23.9467	27.4489	27.7689	24.5236	22.968	26.4346	27.748	27.9062	28.5381	22.5175	27.4459	24.463
Csa1G181540	blue4	5.13668	7.01419	5.22531	7.77836	9.53721	5.66414	12.8636	11.1903	11.5613	12.2317	12.1315	12.4046	13.5329	13.4964	13.6314	10.6899	8.78666	9.89449
Csa1G423280	blue4	16.0394	13.0685	6.99177	16.449	14.5974	14.2107	18.9297	19.3721	22.668	20.1837	21.6253	17.4396	25.3821	25.0525	26.8002	19.8946	20.471	20.4278
Csa3G129610	blue4	142.766	140.194	130.823	141.288	144.378	129.298	153.597	151.881	147.57	162.557	170.963	161.75	177.521	178.596	176.849	168.677	155.683	159.876
Csa5G423880	blue4	28.5484	18.5245	8.18033	42.5877	40.2906	47.5036	86.16	83.6585	84.2217	78.0263	83.7373	92.3268	90.0965	93.3618	94.1134	58.4735	53.5101	26.9271
Csa4G506830	blue4	8.2941	7.10227	7.20016	7.88661	7.33626	6.57352	19.7633	19.2322	18.7956	19.0862	20.7878	23.3787	22.9152	26.8514	27.5046	17.6653	19.3358	7.10253
Csa3G730150	blue4	55.055	57.0783	41.0067	40.9259	38.1997	56.7327	52.4672	50.8465	55.1384	71.5643	57.9914	78.2166	67.9525	63.9166	71.0398	52.5608	60.8019	56.7134
Csa3G915110	blue4	167.687	159.262	140.404	161.477	157.991	187.596	173.478	183.069	172.645	158.923	174.911	165.652	187.78	190.091	195.134	156.819	168.732	156.542
Csa2G348790	blue4	20.4727	22.8402	4.00708	54.2663	52.2019	48.6213	27.4516	27.5762	26.9278	38.77	35.6859	30.4723	51.9752	55.5887	43.101	26.8207	19.253	13.2127
Csa6G011060	blue4	9.53682	7.83709	3.80474	11.0738	8.48805	6.97057	10.3253	12.514	10.6694	12.2539	15.3761	17.4674	12.5939	15.9134	14.4146	11.3844	10.9553	9.01619
Csa5G464810	blue4	107.334	109.141	135.458	95.1192	90.4027	103.151	59.5619	61.2991	53.1187	79.3807	69.9644	66.1391	50.0065	45.2266	43.9607	54.0431	59.272	66.2841
Csa2G383350	blue4	16.406	11.9434	8.7334	12.9385	13.664	11.1987	17.4837	16.7523	19.1494	31.6073	30.9534	29.1922	39.2095	41.373	37.232	27.3046	37.4049	33.7142
Csa4G188980	blue4	16.5252	18.9863	11.3873	21.2761	20.3687	19.8522	22.7231	21.6616	25.5588	29.9365	25.793	27.5107	26.6601	22.6471	27.8707	24.1695	22.119	20.2598
Csa2G416210	blue4	7.47348	11.0666	14.0091	13.6801	10.6746	5.81669	0.558319	1.02965	0.671117	4.6396	3.4425	5.17788	4.52405	2.65379	0.848821	4.41267	2.10872	12.8289
Csa3G423790	blue4	28.5222	24.6998	16.426	22.9703	24.0073	27.8869	53.5882	49.4524	54.9792	46.6463	37.9129	40.3699	53.6345	51.7016	55.0179	50.2023	51.4552	39.2877
Csa6G454450	blue4	8.78627	10.9793	8.23566	7.64335	9.37322	9.36427	14.0187	12.7731	13.868	12.9267	13.2744	14.336	12.8787	11.1258	9.64651	13.2021	16.0528	9.92488
Csa1G007830	blue4	20.3286	9.96394	6.2661	23.8245	26.3853	26.9196	31.6899	29.6263	29.9913	32.7059	37.8274	33.2226	39.9733	36.7221	43.1062	27.3992	26.033	20.5429
Csa1G595880	blue4	3.88963	0.0258108	0.103513	3.02325	2.69613	1.53624	13.2621	9.63997	11.9518	3.36163	3.01694	4.57668	8.51435	9.43826	14.5854	3.27307	5.56286	1.05611
Csa1G021960	blue4	31.0916	33.716	19.8575	45.3495	44.6248	39.4613	30.7663	29.9528	31.3102	25.6428	28.1056	25.6909	23.5576	21.1319	17.2203	25.4084	29.3162	35.1525
Csa2G437080	blue4	16.8745	14.7563	12.6925	16.8656	17.1989	12.1342	22.2125	22.893	25.0218	26.5837	36.1484	27.9071	30.7603	31.8738	34.8543	20.7733	24.6008	18.7326
Csa2G418860	blue4	14.8586	13.836	14.3011	15.2628	16.6182	14.6706	25.0168	23.2359	25.4952	20.8251	22.2099	23.5263	23.5525	24.3031	25.339	21.6867	22.3313	15.731
Csa6G405970	blue4	43.5543	18.9305	9.67956	89.6733	111.168	89.9111	167.267	144.201	164.984	151.425	174.632	160.328	148.489	159.798	191.654	131.916	120.727	67.503
Csa5G469010	blue4	43.511	49.3322	39.7138	53.1041	48.1197	46.9027	57.1226	53.5934	59.1155	60.9484	60.8666	62.0317	57.4897	63.0654	59.8229	60.7044	62.7103	44.287
Csa6G154500	blue4	83.3847	83.7052	124.004	112.06	112.673	113.387	53.1634	49.6145	69.0421	52.0458	62.0818	57.613	51.2114	39.1443	40.7264	63.5283	97.8489	103.682
Csa4G293150	blue4	89.8008	85.7849	118.303	104.107	115.519	105.679	75.4283	73.4814	69.7454	85.2776	80.7552	75.0238	50.9847	46.6638	44.4928	66.5606	67.7592	62.9856
Csa1G001490	blue4	12.7313	15.4843	8.5935	21.2573	21.4044	24.8975	18.7841	20.1949	18.6272	26.1245	23.6726	23.8456	34.9014	33.3518	26.837	23.3728	18.6052	23.1889
Csa3G750930	blue4	5.72027	1.71417	0.951104	6.36559	5.56299	7.12841	7.71073	6.88512	5.996	9.99574	6.44923	9.59938	6.84023	5.62041	11.8263	3.90165	5.36218	3.67365
Csa7G183150	blue4	4.45827	1.17314	0.588105	2.02672	1.74532	1.54914	7.66944	7.19018	7.90235	9.68098	10.4631	10.7717	13.4727	14.1921	18.465	9.3192	14.066	2.98577
Csa7G412880	blue4	19.1191	17.5328	15.2038	20.9915	19.0648	18.3252	25.4101	26.1284	25.8065	23.1353	33.2655	30.4791	27.0293	28.6604	30.317	25.4908	22.7832	17.8754
Csa3G002960	blue4	16.6803	15.2836	20.3925	18.5989	20.6049	17.2381	25.6994	19.3437	22.002	26.7367	29.8189	29.9931	23.6476	25.1955	27.4399	18.6223	17.2726	17.8731
Csa5G466340	blue4	2.92179	3.60272	3.99917	5.06816	4.83856	5.19669	7.20458	4.87953	5.79465	6.92478	7.31659	5.90508	5.08237	5.89929	3.8268	5.21031	4.62188	4.57207
Csa4G089250	blue4	4.24788	4.11546	6.81914	3.23312	5.56596	3.36115	6.42087	6.82034	7.05348	5.26909	7.93754	9.62442	8.78699	9.39809	8.37473	8.30949	7.26184	5.73754
Csa1G045500	blue4	45.9859	35.8724	38.1494	28.013	28.9912	26.294	32.5374	36.1857	34.8023	43.1191	48.6684	48.2476	53.2524	52.0356	48.621	40.8515	38.9509	41.3742
Csa7G044820	blue4	4.43086	1.51924	1.06271	4.21163	4.2073	4.8066	6.43919	5.94821	5.58943	5.0199	6.17601	6.68859	6.07261	6.71661	7.9936	5.28983	4.90343	3.19568
Csa2G021750	blue4	3.55141	0.837957	0.318239	3.15852	4.01847	2.99572	11.5697	12.577	13.7375	14.4039	16.2709	15.2689	15.6143	19.6498	20.4313	12.6367	12.7421	3.14435
Csa6G037500	blue4	32.9436	39.8278	36.5716	26.1193	23.5615	21.711	20.3386	23.1798	18.3059	12.3831	13.5772	11.9839	14.925	16.191	16.6943	14.2706	20.7397	29.8964
Csa3G002940	blue4	6.37704	7.43544	2.0528	5.06372	6.49117	6.45198	7.01975	10.8976	14.2272	8.5446	7.64065	10.1158	21.4358	28.3184	22.3583	12.9761	13.6065	10.9072
Csa7G320000	blue4	10.803	10.267	12.4742	10.6872	7.86475	8.73898	13.4791	13.6905	12.3961	11.1723	11.9154	14.2604	13.0047	13.603	13.9057	10.9962	9.77991	9.62787
Csa3G850550	blue4	37.814	33.2663	28.884	34.1373	34.0936	31.7218	40.7283	40.8789	38.6511	43.5419	42.7462	53.7906	42.6931	46.9983	49.1593	43.2576	42.4433	35.5032
Csa6G505240	blue4	14.6128	7.60793	2.72587	11.3594	13.7145	11.5261	17.3661	16.0419	15.1874	15.3287	15.9988	17.65	16.8942	17.6625	21.3636	9.8683	10.6521	6.552
Csa5G168770	blue4	8.89819	5.77135	6.02857	5.53179	4.11157	7.90497	8.69598	9.43516	9.50875	11.8264	8.62028	12.6943	11.2656	15.1221	12.748	9.82993	9.33124	6.8125
Csa1G586840	blue4	13.1876	8.44396	8.35526	11.5939	10.5752	12.0288	14.2701	14.4285	13.069	19.5101	17.2715	15.0786	15.6927	15.1526	15.5669	10.3173	12.8486	10.7584
Csa1G024270	blue4	3.81731	1.79117	1.92506	3.63316	3.86317	3.06789	6.96069	5.73091	6.45804	5.10425	5.5635	6.06175	6.94712	7.40675	8.71898	4.86107	5.56857	4.59278
Csa6G196700	blue4	30.083	22.9507	21.3222	32.3411	30.504	34.2535	30.9644	31.4266	25.975	20.7707	27.1438	23.0453	19.1988	21.8343	20.2848	16.4568	18.8608	20.5018
Csa4G022340	blue4	6.5152	6.46764	4.29296	4.08186	3.96805	3.1064	8.44015	9.45532	8.61246	8.35393	8.44004	10.1532	13.0051	12.808	14.7486	10.0154	10.2928	6.59397
Csa3G636940	blue4	274.663	358.657	284.199	250.148	199.157	265.654	138.441	167.629	143.975	156.485	172.557	161.599	150.746	164.429	124.447	208.595	248.399	346.292
Csa3G186690	blue4	5.44294	5.68721	7.27198	6.38017	5.26394	6.52284	5.53268	7.13547	7.37785	7.26451	8.43363	6.589	7.57007	11.19	10.4187	7.40299	6.75869	6.5502
Csa3G881660	blue4	9.66476	10.0625	9.65079	3.09438	4.12226	4.25626	5.65972	5.38856	6.03684	21.756	21.7596	20.9303	26.6458	28.4324	25.1198	17.7059	22.0963	21.1369
Csa5G215110	blue4	19.5683	15.8758	20.6034	17.1576	17.1332	17.3796	25.0653	20.7354	22.7024	19.5295	20.7554	20.1663	21.5767	23.9186	24.3698	18.7337	18.5085	15.9209
Csa5G589960	blue4	23.9902	19.3968	19.956	16.5578	14.0815	17.2023	19.1153	19.0368	18.1531	21.515	23.229	18.4685	21.79	24.2425	24.7777	20.5798	23.4135	18.2468
Csa7G390240	blue4	82.635	23.873	13.8415	81.1736	129.598	77.7858	438.295	359.836	393.323	418.732	565.439	422.239	543.183	579.295	634.329	315.107	562.438	67.835
Csa1G324370	blue4	32.591	38.9345	45.2103	33.7906	38.8412	28.9544	39.5699	31.7328	44.6172	12.138	8.67175	14.6562	5.35402	7.51645	7.67547	8.69644	17.9601	5.60795
Csa2G361720	blue4	68.6302	71.3979	42.1974	71.1212	64.2363	68.7428	80.4754	84.9455	81.8344	66.9054	68.9928	69.3523	78.9588	75.3427	80.1588	59.7836	61.7888	67.597
Csa4G015140	blue4	14.6238	16.9054	12.1585	17.6977	18.5871	17.4319	21.3816	21.2764	25.123	21.4792	25.7421	23.2184	21.2776	22.9058	28.6953	18.0917	24.9102	21.2545
Csa4G026280	blue4	19.4355	19.3401	17.173	13.4627	15.1072	14.1658	16.9993	16.6202	21.3507	21.9771	27.7118	23.1303	26.5803	23.2128	27.7119	27.2576	24.756	26.5045
Csa3G426380	blue4	10.0789	10.211	8.13987	13.6498	15.5039	10.0818	16.0198	13.8505	16.6237	14.9548	15.6588	17.0525	14.5047	14.1641	13.9874	13.2596	10.143	13.0679
Csa6G031960	blue4	31.7161	29.6182	27.3454	34.5681	36.8103	32.7656	32.6011	33.3707	32.8919	40.4269	36.6836	38.4913	38.266	32.8672	35.1018	38.2507	32.4318	29.3137
Csa4G006390	blue4	27.0258	22.2258	18.7237	16.1202	20.1553	17.4839	29.8741	24.5092	27.4933	30.7618	29.802	34.1377	32.04	35.1644	39.4227	30.1813	33.6467	28.4009
Csa6G409950	blue4	8.83228	10.1534	7.29884	6.42066	5.20294	3.18993	6.52022	7.04492	6.48912	9.41667	10.2884	8.92522	11.2484	12.3539	7.73256	6.46465	6.4644	4.1944
Csa6G401380	blue4	50.0523	54.5828	36.7813	82.2207	94.113	80.2223	129.73	130.082	126.871	137.322	121.961	130.284	82.2787	86.1864	91.7689	99.8544	82.4653	38.4929
Csa5G148720	blue4	65.3979	73.3385	53.8415	68.6969	57.8235	61.1189	90.2278	92.4268	110.388	94.8659	96.5805	90.4851	118.191	117.7	125.836	101.342	100.21	102.109
Csa1G071910	blue4	21.7772	15.1998	15.4671	15.7128	13.2707	13.1301	21.8959	18.6762	24.8873	26.3503	28.8194	25.9214	27.1913	28.6442	27.7557	23.2962	25.0983	18.9429
Csa3G121050	blue4	7.67687	7.94466	8.69421	12.195	11.7772	9.3602	18.8926	17.9879	17.7432	23.1616	24.7954	25.6708	20.5538	26.4636	22.3359	19.1298	15.8973	12.6499
Csa1G277460	blue4	47.3276	69.95	28.0184	102.044	71.8292	82.3402	27.2829	28.6902	27.7602	30.4532	19.4659	26.8246	19.1167	15.528	11.4616	29.9027	40.2433	61.8326
Csa2G058670	blue4	3.18767	1.75058	1.57303	1.6434	1.46635	1.73773	6.47308	6.14912	8.41018	6.27502	4.22596	6.16681	7.84565	9.84346	10.6656	5.89562	6.57945	3.0231
Csa2G368960	blue4	17.1472	11.8027	7.34501	15.9927	13.7975	12.3479	18.2797	15.5619	21.9606	19.7532	27.195	26.358	20.4604	25.4868	27.6675	15.8499	17.4789	10.6771
Csa1G599543	blue4	6.56424	7.44309	7.84043	4.98071	6.20023	3.70509	7.70634	7.84975	8.26855	9.2792	8.63154	11.9891	9.45467	8.69208	8.90679	8.78501	6.35843	8.77543
Csa2G315400	blue4	26.8069	26.4879	25.1939	26.7515	26.3335	24.106	33.3509	31.1584	32.6282	38.756	30.8709	29.7837	35.0419	36.4629	33.8548	42.2526	36.736	27.7309
Csa3G842040	blue4	26.8117	23.4236	37.8147	21.9872	28.6741	22.9667	31.9438	26.0708	32.4189	33.2098	38.1037	34.9025	34.2699	36.0243	37.5316	28.2851	28.8923	21.6799
Csa4G664470	blue4	32.2812	20.3764	16.9675	27.671	24.3291	25.5094	51.6264	48.6621	47.1444	44.4716	55.6543	41.7405	48.9705	57.6775	62.9022	33.9539	41.9606	26.5559
Csa7G388440	blue4	28.5924	30.5646	23.875	41.4304	51.0393	40.2384	61.0581	57.0168	58.7548	52.9498	56.9438	61.6537	48.4938	53.1228	58.9121	54.0918	51.1516	32.1973
Csa4G095030	blue4	9.65425	6.74732	3.4743	12.2067	12.1392	9.56681	44.061	37.8147	44.2928	37.602	33.731	39.949	52.5425	53.825	63.1862	36.4462	46.7657	11.3758
Csa2G190730	blue4	75.7178	73.1559	49.7196	64.4726	74.0185	73.4719	107.74	110.133	118.435	117.161	133.158	115.969	128.802	123.612	142.19	95.0857	98.9246	86.4504
Csa1G132150	blue4	72.6167	40.6323	33.8482	59.4898	86.0836	66.8291	203.527	170.565	203.414	165.793	236.79	182.289	285.686	320.557	362.181	206.345	286.698	66.7314
Csa3G842730	blue4	14.189	15.0281	11.6802	6.15858	12.4124	9.90549	13.174	9.77305	16.9502	16.4267	16.5612	17.8621	16.0434	17.3265	19.1802	16.5111	18.514	12.1678
Csa5G148480	blue4	3.61577	0.191573	0.603664	4.53891	6.43221	3.89773	13.2207	10.5045	12.2935	14.4638	15.5335	9.7911	25.5645	22.9531	27.6163	10.9364	14.2693	2.56379
Csa3G855390	blue4	6.5664	3.15421	2.00859	5.05893	6.7566	5.37976	25.8323	24.9816	26.4931	22.9858	22.9699	25.8307	31.5344	41.3616	42.3779	21.0531	26.7943	6.91898
Csa1G237060	blue4	8.43336	13.1242	13.0296	12.4703	15.7589	9.77797	20.8014	14.2689	16.4925	19.5971	21.9837	21.9092	20.3638	19.2446	22.0383	16.3508	16.2116	17.457
Csa3G876030	blue4	0.671267	0.483975	0.181966	2.7435	4.09179	4.93493	6.59217	10.1676	9.37857	7.87918	6.81646	8.91295	6.15162	6.61291	6.84364	5.4475	4.04985	1.3354
Csa6G009360	blue4	24.2989	25.3098	21.7192	18.6739	15.0085	23.2588	19.9004	20.7029	22.59	30.8117	33.286	31.9325	25.7218	28.7973	30.6407	24.7332	23.8204	23.8017
Csa5G612270	blue4	13.042	12.9735	10.1263	4.5994	7.85738	4.98552	11.4599	11.9951	13.7612	18.4219	16.0645	14.9423	21.6997	21.927	21.097	17.6977	23.0915	15.9717
Csa6G052050	blue4	13.4981	8.47468	11.2803	8.40587	7.93669	12.4238	25.5069	21.493	27.3338	25.3212	20.387	15.7738	31.0413	26.2249	22.9701	17.8282	16.0638	23.0494
Csa2G123060	blue4	68.2706	81.2535	69.743	75.776	89.7662	78.9087	96.0626	93.1194	96.6312	106.018	96.6754	109.995	82.2471	96.1815	91.4646	94.5323	85.8295	57.2966
Csa1G045910	blue4	29.1048	23.9532	19.7899	33.8106	36.0204	28.1745	48.6786	43.8639	44.0594	45.8269	47.0138	53.4914	42.5982	49.2198	53.8967	38.8748	38.1587	22.9141
Csa7G232550	blue4	15.9391	15.2542	9.03829	12.3879	12.5398	11.075	17.4357	15.74	16.4675	19.7629	16.412	24.3984	20.4134	22.6242	20.6817	20.2334	18.9723	16.7821
Csa3G176880	blue4	0.301634	0.438346	0	1.81749	2.82363	2.32947	18.3682	15.3641	20.6691	9.98694	9.53959	7.31538	19.2644	22.3851	21.7284	17.8282	11.9286	3.30401
Csa5G570400	blue4	12.0828	6.44291	10.5085	9.03003	10.1426	6.75137	20.0256	15.5904	19.4383	17.1909	20.9272	17.2264	13.4173	17.7077	20.4827	19.1468	16.4957	5.32533
Csa7G072720	blue4	12.0493	16.3396	1.06086	9.42143	9.94727	9.03353	10.1314	10.9235	12.5388	17.3448	17.0601	16.5906	26.5912	26.0308	17.319	10.0738	10.0069	9.63755
Csa2G354000	blue4	28.5712	2.16448	2.39336	34.5387	34.8447	26.4361	56.531	47.8716	51.2313	24.9753	33.7462	36.9607	41.0117	50.8433	71.8239	21.6155	32.7558	8.23056
Csa5G583320	blue4	27.6412	27.5947	28.1982	27.3994	27.5901	28.2242	23.6061	27.0508	24.7814	21.8489	23.4998	22.2989	23.0624	25.5707	25.3062	23.6289	26.776	29.055
Csa7G337070	blue4	50.8888	44.2439	71.2185	55.8314	51.0909	55.4677	56.2415	54.9384	50.1859	35.7748	39.6506	37.1191	42.061	50.9502	45.7849	41.4916	40.6373	35.5964
Csa5G524840	blue4	11.4256	7.7911	4.84921	9.96382	7.41969	8.75392	13.7307	14.465	12.4787	16.794	13.5531	15.9784	12.9191	15.0036	16.1	12.2704	11.0139	9.2391
Csa2G367220	blue4	20.1527	18.9537	19.9069	15.7236	17.6964	14.6218	28.7902	25.8201	29.3097	26.0594	29.1318	23.2785	24.9481	30.802	32.3525	24.775	25.3723	15.2016
Csa6G382960	blue4	16.1585	12.6944	13.9624	15.8589	13.4582	15.0025	33.855	30.374	32.244	25.7727	26.4858	28.2353	24.9801	27.6497	35.0934	22.1841	25.8828	16.4232
Csa2G061571	blue4	6.73602	12.5203	5.04062	5.16115	5.75652	8.01511	16.1875	12.5549	15.1836	33.8214	22.3471	35.9001	25.3389	29.5156	26.8548	13.1875	19.4166	7.02708
Csa6G366460	blue4	138.613	122.867	65.5386	151.738	124.06	117.512	71.9052	70.8874	71.2307	65.4049	62.7527	62.5936	63.3949	48.7631	42.9845	56.4129	65.5045	102.38
Csa5G630850	blue4	77.7602	102.766	48.1989	88.6165	77.1616	87.9926	84.3048	84.8699	85.0307	106.074	104.423	120.007	110.189	112.831	102.728	94.869	85.7793	94.9455
Csa4G192210	blue4	145.471	179.164	147.646	218.712	214.683	223.77	187.823	200.575	196.283	104.467	116.861	111.587	98.2556	103.831	98.4	112.687	140.873	147.306
Csa1G002710	blue4	38.73	42.3396	35.0451	40.1228	38.4771	39.9673	52.2056	51.5409	47.8734	49.0639	43.1372	54.3708	54.0749	50.3815	48.0622	44.381	43.9109	57.9656
Csa6G522110	blue4	55.2454	51.6772	53.1863	55.983	62.2604	53.8933	84.4522	79.2772	76.1891	68.4469	70.4096	73.3638	83.7635	84.5708	92.7625	71.3838	67.8617	54.9891
Csa3G180280	blue4	54.7941	50.3334	39.3652	69.7319	72.1355	61.4696	28.3945	30.9722	33.7419	31.5493	35.8023	31.6449	17.7929	16.5746	15.9364	25.3035	26.3076	38.3358
Csa2G009530	blue4	6.31085	4.35944	3.10331	5.54685	5.72637	5.08517	8.84262	7.91552	9.03618	7.08551	8.48121	9.31012	7.19037	7.61718	8.56658	7.31677	5.52826	4.69415
Csa3G895110	blue4	10.1694	6.61384	7.45433	3.21506	2.28701	2.5694	4.55714	5.6611	6.16256	8.05179	7.97327	8.56364	7.35283	10.6094	9.39923	6.22162	7.99362	4.51855
Csa2G431120	blue4	39.2647	39.0604	49.3635	37.5876	39.9841	36.7385	44.486	40.7179	41.8051	50.0337	49.5981	52.1204	45.4844	48.4535	52.6117	42.218	43.434	38.6629
Csa3G035870	blue4	19.7738	16.1469	16.0716	21.2559	22.5434	23.8518	18.8653	19.5667	19.4583	26.2174	28.1191	25.1404	21.7246	22.2536	23.152	23.6644	20.938	18.1865
Csa3G815460	blue4	101.48	120.337	92.1309	113.36	109.984	108.596	127.94	120.226	116.761	135.568	138.425	142.466	132.757	136.093	136.396	131.706	137.404	121.209
Csa5G649250	blue4	52.4091	45.5778	37.1039	50.3264	47.1136	46.4503	57.3103	53.6984	54.8818	46.8532	55.1258	61.9003	49.564	53.371	56.6937	46.1461	51.271	33.2293
CsaUNG000010	blue4	17.1929	12.828	8.2181	23.4688	26.1411	23.5766	29.6909	30.722	28.0246	30.3548	35.636	36.3141	27.9034	28.2158	29.3705	22.8932	23.4346	23.6881
Csa4G430840	blue4	80.8174	62.4598	53.0297	51.9911	50.6037	55.3435	73.2974	75.988	80.9231	73.8609	67.2885	78.7973	74.0538	76.1034	71.8233	76.2896	82.1133	83.8189
Csa5G630940	blue4	35.5928	33.9678	27.1045	33.7527	32.4966	29.38	34.0528	36.3433	31.2714	34.8979	41.0483	36.5049	36.6628	36.4131	38.7679	34.8492	34.6793	29.3615
Csa1G351950	blue4	18.2226	16.153	14.7966	17.4764	15.3047	15.6455	19.8432	21.3667	19.8231	18.0264	20.6791	19.3474	20.2965	22.002	20.9853	16.4199	16.9699	22.1289
Csa3G698530	blue4	15.3029	15.5127	12.5139	11.8328	10.91	10.5219	17.8896	14.8876	15.8622	18.278	23.942	21.3185	23.3114	23.5976	24.9805	21.9822	21.1136	22.2121
Csa3G822260	blue4	104.676	135.187	61.0001	271.334	294.429	282.018	433.974	408.99	445.969	422.87	456.128	419.857	592.358	660.499	590.554	428.868	373.062	374.567
Csa3G181970	blue4	91.4928	77.5872	120.922	80.0698	81.982	78.4716	67.3784	75.0866	75.6967	71.5234	81.3874	58.714	48.7041	50.8264	47.7342	65.4887	75.6744	71.8259
Csa1G589640	blue4	38.3735	30.7789	40.0431	34.208	41.2264	38.4399	44.7361	41.1756	46.197	47.9909	54.7517	41.8682	41.8459	43.3814	47.0011	40.6938	48.8984	34.0123
Csa1G033060	blue4	73.2119	67.3446	77.3054	71.0749	73.4375	65.8012	195.794	211.086	213.751	150.182	124.785	157.936	190.169	225.004	241.92	192.706	191.393	78.9487
Csa5G152850	blue4	12.5415	6.51651	0.969827	8.37308	7.51606	10.353	12.39	12.6567	13.4038	22.9971	25.6793	21.3998	38.5158	37.1	37.9258	16.9808	20.6518	20.5571
Csa3G835860	blue4	17.7421	20.9738	11.4894	14.3575	15.6216	14.2467	19.2759	17.6996	19.5153	25.4612	20.2594	19.4914	26.9082	29.7145	27.9735	21.286	19.5973	22.4426
Csa1G032420	blue4	12.031	12.3446	11.1494	12.6901	14.4668	11.8463	17.0255	18.7294	18.4666	20.9468	20.3315	17.7708	15.5474	20.4785	17.9618	17.4219	16.6854	11.0678
Csa1G031900	blue4	134.288	102.025	80.0103	151.515	159.294	132.17	187.929	167.922	170.117	164.406	180.797	207.975	196.118	192.697	228.821	160.9	156.831	139.696
Csa6G511070	blue4	9.3476	9.08107	7.02196	7.06625	6.82204	7.16611	11.4725	11.794	14.0058	12.2518	9.95567	12.4173	14.3559	15.5386	15.1031	12.2621	11.1847	9.36305
Csa3G889930	blue4	19.0676	13.7229	7.89369	17.0057	13.0482	10.939	12.3139	10.8673	10.666	20.0734	24.0845	20.0022	22.7263	20.3627	21.6778	15.8422	13.4533	18.518
Csa6G366390	blue4	9.93416	5.71733	2.71341	7.74699	8.08773	8.93399	13.2035	12.6257	13.8872	10.3788	13.3245	14.4318	21.7739	23.3492	21.1315	12.4334	10.2812	8.70372
Csa2G355000	blue4	9.75931	8.56518	6.46859	13.0292	13.6529	12.9458	10.625	11.377	14.0011	15.9842	18.5074	17.1135	16.1502	17.4769	20.4998	9.66075	14.6509	11.259
Csa3G776990	blue4	3.91334	0.556666	0.331857	10.012	13.4998	11.1614	25.3387	31.0521	27.1545	30.2829	38.1181	32.9386	23.8994	37.5013	35.6691	23.4555	16.8024	3.98524
Csa3G038105	blue4	52.1074	46.5189	20.9261	30.1001	28.7864	36.0665	43.1292	41.1096	42.0257	58.5541	59.8997	61.0498	68.221	73.5174	81.449	40.3091	42.76	34.5851
Csa2G000650	blue4	22.4963	21.573	22.1889	25.4025	25.881	23.3942	22.5523	21.6339	23.5191	20.6635	23.1025	22.4264	19.6425	19.7771	18.212	17.2928	18.2452	18.9465
Csa3G702610	blue4	10.1255	8.69511	5.16615	4.36527	4.08852	3.79141	10.3896	9.73611	9.38278	12.3189	10.5127	12.6351	16.3965	16.4273	16.9457	14.8886	14.4802	9.89619
Csa3G852510	blue4	25.7368	18.6335	20.9482	15.0795	16.1654	17.7684	18.3545	21.0866	22.2084	27.2415	26.6351	30.285	33.6333	36.4189	32.6059	25.5183	25.9684	22.836
Csa2G225330	blue4	32.7215	36.5764	42.8302	41.3967	59.7558	48.7402	75.9908	62.1003	70.6703	71.5655	76.9164	74.9223	58.2478	69.8845	66.4978	77.9541	60.5301	34.165
Csa7G318960	blue4	82.7243	75.4845	56.0414	122.307	112.454	114.085	79.4507	83.9672	103.232	80.4952	76.9416	77.4174	62.8886	52.7082	49.9167	66.7709	68.662	54.9791
Csa6G507450	blue4	14.6275	7.90917	5.21864	31.2759	35.4257	34.23	46.0518	50.0487	50.4789	59.5051	70.0761	55.393	46.9277	56.5913	57.2743	51.7613	37.8893	16.4636
Csa4G095040	blue4	6.37371	3.70501	2.71926	9.5886	7.79092	7.74701	12.1235	12.0775	11.5768	10.1654	11.679	10.381	14.3736	16.4914	13.4011	8.72211	8.90935	10.1692
Csa4G111620	blue4	22.9128	3.08912	1.58462	65.1581	67.313	66.276	53.2397	103.94	121.616	89.3123	74.4396	125.736	82.9823	112.792	118.354	72.4211	59.509	21.8917
Csa1G043150	blue4	801.418	877.742	789.982	872.589	841.109	932.477	933.109	788.062	1048.94	1381.07	1193	1235.45	1133.22	1018.1	1241.11	933.353	837.869	510.807
Csa6G526490	blue4	47.3688	53.3497	29.2743	55.4243	48.0807	52.503	60.2632	66.4983	65.655	63.279	70.3004	62.1221	71.4162	74.6933	65.3889	51.5288	56.2098	65.4576
Csa6G011580	blue4	9.59664	10.3531	9.22683	6.81771	7.87415	7.23513	8.15729	7.37187	9.04849	10.2989	12.256	12.3091	10.0412	10.2759	11.342	12.2296	10.8569	9.99673
Csa3G257850	blue4	17.2667	13.4443	11.9361	10.5317	10.6131	13.4166	15.5494	20.2856	18.3692	12.9246	16.9672	19.2682	19.6116	24.1008	21.2573	18.5919	19.3262	14.8081
Csa1G050040	blue4	20.0086	18.8848	13.0844	16.144	11.0449	10.5294	17.91	14.6962	17.9573	22.8391	19.2343	25.8577	21.1521	23.1953	26.8386	20.6318	22.319	15.5139
Csa1G042840	blue4	14.0518	10.4908	12.9182	7.54033	7.38378	5.52537	8.21244	12.4428	12.2655	10.2655	12.0909	14.9409	14.1342	19.1551	18.8304	11.0598	12.8239	8.51751
Csa4G653400	blue4	3.61383	2.60936	3.11294	5.34104	3.8815	4.07226	7.52473	6.85134	7.68549	5.93727	4.83464	7.02809	7.59882	8.12593	8.52547	7.05714	6.20194	6.68638
Csa6G135980	blue4	7.49925	7.02106	5.30186	6.03408	7.51971	6.8247	11.5871	10.724	12.418	13.6557	10.0607	12.3522	12.097	13.6654	16.2843	16.1713	13.9548	6.77062
Csa6G051490	blue4	30.2011	31.3782	29.0432	20.939	23.4476	20.0334	30.5401	28.5873	27.9454	45.4524	40.851	49.1502	41.4535	41.4819	42.4092	32.1337	35.5471	23.423
Csa7G212660	blue4	13.9728	16.5246	16.0715	15.5008	21.3982	20.0125	24.1588	22.2464	24.4634	25.945	23.6927	27.7411	24.1653	24.5876	25.1681	27.7235	21.3691	16.0471
Csa5G217150	blue4	16.4647	17.4615	15.8756	16.2306	15.6976	14.149	18.7365	20.2182	20.3669	20.5941	21.8767	21.7761	19.7055	21.412	22.5498	16.9983	17.5069	14.6029
Csa6G193580	blue4	82.565	35.5608	11.8846	98.9831	130.92	82.6394	382.871	378.178	483.866	440.941	534.816	494.205	534.14	595.289	654.108	373.736	522.786	98.2715
Csa3G728030	blue4	2.37285	2.18214	0.801312	3.8071	4.4275	3.6364	6.33947	6.89357	6.07664	7.62634	6.78958	8.65463	10.2482	9.06791	8.8136	6.51675	5.49344	5.29886
Csa6G487720	blue4	22.2672	18.4611	18.0035	24.3233	21.8319	22.5265	31.7649	29.4791	34.0409	33.1335	34.2307	33.3356	32.6826	37.1975	38.7273	32.8029	31.081	19.4257
Csa5G169080	blue4	11.7733	10.4913	10.7431	9.2521	8.58032	10.9562	11.6525	10.8883	11.8801	12.4963	10.7908	14.6329	11.2218	11.2091	12.2885	12.2849	11.9953	9.26079
Csa4G637120	blue4	34.3786	38.5499	35.4496	25.8673	26.436	22.6653	41.291	37.6193	37.394	42.3081	40.6829	46.8171	39.3962	40.121	44.0892	41.8143	40.2425	30.6708
Csa4G000570	blue4	12.2044	14.8689	14.1942	14.0598	10.74	13.2815	8.0755	8.8617	10.8225	27.1991	20.5296	28.6254	24.1479	22.8626	22.3884	23.3036	21.5655	24.0583
Csa4G336250	blue4	87.1043	102.184	97.8524	90.972	81.1009	85.5454	68.7141	65.0464	70.1105	67.934	75.1225	74.6019	65.4075	56.2793	51.1335	68.4079	66.4902	78.8318
Csa5G505170	blue4	12.1104	15.2742	1.7215	16.9079	18.8696	16.3101	53.0973	42.793	45.4786	41.0826	31.5281	35.1838	73.4348	57.5618	62.3891	51.5365	36.2503	49.1481
Csa4G658570	blue4	152.692	125.498	358.03	232.357	209.092	192.244	180.219	155.258	182.149	79.2469	71.2291	86.453	46.6319	50.5071	54.8965	70.9201	83.8961	93.9426
Csa2G402010	blue4	9.80428	9.74623	7.96634	6.15952	7.90003	6.02864	17.1504	18.5464	17.7785	11.3386	12.4674	11.1283	22.8038	21.4956	21.8285	16.1185	16.2685	10.2279
Csa5G412250	blue4	7.24144	2.17912	0.980505	8.19774	10.0266	6.68834	23.5512	23.6129	22.0947	20.9612	27.6817	29.3371	26.2138	33.2953	35.194	21.8961	23.0141	4.5326
Csa1G605690	blue4	10.2885	10.1602	7.1192	10.5716	8.80408	9.55117	13.2888	13.0913	15.799	12.6553	14.5288	14.6519	12.0381	15.063	16.9445	12.3445	13.7196	11.4169
Csa6G105670	blue4	4.48091	0.995046	1.0418	3.03951	4.222	3.36928	18.0016	15.756	18.5167	12.6914	11.934	15.9355	20.2583	22.5203	25.3664	13.2216	19.0552	2.62646
Csa2G008130	blue4	14.1171	13.0197	19.8468	12.6702	13.8509	11.8899	19.0823	15.3979	16.6402	24.6402	21.8963	26.7513	20.7814	22.7438	24.5037	22.6567	24.1062	14.7271
Csa3G129580	blue4	19.6374	18.3457	5.91837	4.2699	4.2142	5.01008	7.04035	7.46679	8.58181	17.6442	14.0865	18.8253	24.0734	24.077	18.1335	17.0608	15.6705	21.5377
Csa7G014530	blue4	79.2149	65.3091	58.0299	38.196	37.4757	35.0769	50.6703	46.4658	49.4058	80.3573	91.2384	85.1499	69.6593	77.3334	65.3476	55.1815	55.4972	48.1949
Csa2G099460	blue4	48.8871	39.9482	44.8632	44.3607	47.8931	41.2861	54.5355	57.2007	59.4332	46.3408	58.2775	50.017	54.4523	57.2106	56.6043	46.6166	49.6839	40.4736
Csa3G000100	blue4	66.2402	53.4793	50.9468	69.4068	67.1417	66.3435	92.3701	88.2511	91.5228	74.2336	84.349	81.1376	83.0811	94.4976	102.841	83.3087	80.4694	62.7989
Csa7G448780	blue4	21.8651	19.799	15.3717	12.9954	13.511	13.6042	16.6849	16.293	16.3349	18.2479	19.8434	18.9664	24.8384	25.0003	24.3188	20.8662	20.6793	20.2218
Csa4G314460	blue4	54.4423	15.9506	9.12356	51.8459	52.8125	57.6755	117.099	104.908	107.893	74.4802	91.2404	94.4793	156.21	175.132	203.865	114.433	100.887	58.0056
Csa6G403070	blue4	21.2485	18.3949	10.7536	22.3549	19.3956	17.8655	22.2218	22.9284	25.6364	20.0791	24.1979	21.1413	24.3162	26.2771	24.8372	23.5964	22.1885	24.2778
Csa3G067770	blue4	44.3225	52.3183	78.2812	71.3494	56.9909	60.0377	29.6652	27.2654	27.7744	48.3924	42.4525	41.2757	31.142	28.8546	25.7688	33.5841	33.7882	40.9492
Csa5G561770	blue4	61.1814	66.3688	71.0189	43.0643	37.2075	46.6066	30.0522	33.4149	31.627	33.5344	36.3975	33.0208	44.9242	42.5916	38.6456	43.7878	48.3151	50.9936
Csa5G118690	blue4	13.0144	10.5561	11.4853	10.172	9.51558	9.88977	13.2207	13.7259	15.4854	17.5905	14.3478	14.7213	11.2275	15.8267	13.4759	13.3529	15.3418	10.5877
Csa5G641590	blue4	9.99129	13.0055	7.28353	2.34954	2.42594	4.68002	8.46532	10.398	11.4138	2.61977	2.66079	3.35256	18.2081	38.4366	23.228	8.29566	6.69405	6.88199
Csa6G009430	blue4	21.0492	13.3088	6.39766	17.9799	22.3903	18.5466	22.4182	21.6396	21.6542	25.3706	26.8775	21.2707	27.9711	34.4838	26.8623	16.7912	16.3012	12.7041
Csa5G139175	blue4	34.6723	29.3305	31.4937	30.0947	26.0837	27.593	21.9758	21.6358	22.7704	26.6644	22.6428	21.3943	28.0328	25.3751	27.4709	20.9074	28.5829	32.5427
Csa3G238210	blue4	27.6284	22.7605	15.7058	19.5198	16.3631	18.5724	26.1808	26.0075	23.7903	26.5577	29.6294	28.2292	31.3489	31.3057	32.8114	29.0198	26.9415	22.4761
Csa6G407090	blue4	31.6564	26.6315	36.4371	39.0326	33.677	31.7454	34.6223	36.6077	39.1165	27.5271	31.9248	26.4741	20.4934	23.7603	22.8074	27.7989	28.57	24.2937
Csa6G538620	blue4	50.8977	61.1646	28.7392	59.737	53.6703	56.0292	39.6577	35.2686	27.9235	40.7357	25.5092	43.4755	25.1708	25.9324	22.8925	37.2976	58.3673	51.5653
Csa7G450500	blue4	5.23329	4.12434	2.1453	3.27867	4.19482	4.2517	4.44303	5.29201	4.58355	10.2472	7.47792	6.88942	6.90241	6.31128	5.69841	4.32894	3.08856	2.50432
Csa3G016400	blue4	45.9395	21.9144	10.3597	44.2962	32.7985	28.5695	45.1061	39.8226	44.895	26.5428	32.6743	41.2755	38.5251	39.4408	51.6985	24.3223	32.8014	27.6654
Csa7G397590	blue4	7.87819	6.78741	6.8443	4.82516	5.96265	4.36708	16.2744	13.0747	15.1651	15.0874	18.0054	14.7965	21.5991	22.6104	23.6728	14.6043	20.2962	16.5912
Csa6G517970	blue4	46.1446	40.957	47.9264	54.2598	60.2123	50.0872	40.6713	42.4582	41.5815	27.8493	31.6754	29.6924	24.3635	23.0344	23.9749	26.8049	29.2191	23.8228
Csa1G009650	blue4	100.894	98.5366	69.5187	80.4237	71.6534	91.1824	93.6815	84.3686	94.7857	117.337	104.348	126.611	133.348	123.147	119.779	107.029	113.766	134.449
Csa3G731110	blue4	32.3925	36.4493	29.342	33.5491	32.5447	36.5297	39.7274	38.2372	39.2957	45.582	46.1067	50.7959	49.2049	49.6391	56.1468	46.5374	46.7133	44.9477
Csa6G423390	blue4	12.5567	9.25159	22.7679	16.6888	15.5628	33.362	28.2956	29.6862	29.5872	103.429	73.2882	132.152	64.0697	36.9825	60.0468	50.8944	32.7943	41.8206
Csa5G611630	blue4	13.0918	13.7768	13.7715	7.82432	8.18644	8.94338	10.597	11.1868	12.2888	14.052	10.4896	12.0895	19.0229	18.4042	19.1683	15.4722	17.6003	14.9234
Csa7G267960	blue4	52.8948	59.6158	40.1757	48.6278	49.2659	58.1509	61.6466	63.7922	65.0492	58.9647	61.1924	63.2282	67.0033	70.5681	78.0524	65.4242	64.2468	51.5705
Csa2G404970	blue4	2.89191	2.22704	3.24126	4.39352	5.55314	7.33006	2.9972	6.10927	4.39675	9.35653	9.078	6.06948	7.28588	8.2746	6.63881	7.57895	2.81514	2.16596
Csa3G133130	blue4	12.5988	5.96205	10.986	10.3975	9.88877	8.9485	12.6935	13.6567	15.0254	8.67215	12.302	9.32797	15.138	16.6228	15.4471	6.91142	8.85761	6.50655
Csa3G874400	blue4	5.47197	4.38291	5.6707	4.29261	4.83077	3.92193	6.84653	8.12923	8.03835	6.12254	5.34499	6.28587	8.70435	8.77538	7.51386	3.62313	4.59544	3.1752
Csa1G386570	blue4	4.8774	4.53904	2.8698	3.07229	3.57373	2.66417	8.75823	5.9753	7.25593	9.2792	8.91748	10.7937	8.95008	8.69332	9.75066	7.43592	6.47096	4.01216
Csa3G748820	blue4	17.9407	16.2397	14.6704	13.5006	14.7489	10.6732	20.2343	18.6625	20.8515	22.4456	21.8117	28.8224	23.5552	25.5077	27.1492	16.7097	19.8582	12.0173
Csa1G046090	blue4	31.2755	23.489	26.1222	31.9709	33.9859	29.5917	38.3501	36.0318	36.3538	37.2199	38.3181	42.3282	36.2788	41.6318	44.564	31.9376	33.2256	22.2097
Csa6G497360	blue4	12.9919	11.8506	11.1197	8.8375	6.94607	6.96659	10.9771	9.33379	10.8325	16.6923	15.255	18.38	13.8936	15.0846	17.1031	14.5265	14.6057	9.28268
Csa6G522120	blue4	37.5424	40.6824	13.0136	44.5795	40.27	52.762	68.9657	70.072	81.5967	92.8963	59.976	76.7841	88.3612	90.2289	93.1646	65.6997	82.82	77.5469
Csa1G575100	blue4	4.33225	2.92585	1.11753	6.37252	9.8965	9.36619	12.333	13.4294	15.2039	11.9411	15.1667	14.4414	13.0332	14.1391	18.9429	7.99884	11.0141	8.04499
Csa1G002790	blue4	11.9721	7.34447	7.70046	8.21645	5.89424	6.73509	8.35856	8.18286	9.25677	9.44791	11.153	11.5609	12.7411	14.8486	12.3679	6.9675	8.53074	8.36647
Csa3G813290	blue4	4.86755	3.02893	3.39194	4.26995	3.93303	3.29853	8.46207	7.97909	7.78097	6.70109	6.97779	7.64062	7.44216	8.60853	10.0974	5.76025	6.54331	4.9976
Csa4G052640	blue4	15.9813	12.3522	6.10626	8.31357	13.0372	8.66114	16.4811	15.9201	16.4925	14.0804	16.5752	17.1337	23.7177	24.2207	22.8241	10.9234	12.5584	8.26667
Csa4G000560	blue4	15.9649	6.03308	4.47735	16.0633	18.4427	21.437	52.8602	43.0773	42.3126	47.5261	61.5684	55.4624	50.5151	62.4222	67.0674	47.1148	40.4003	13.1677
Csa4G242870	blue4	9.77342	6.37727	6.09287	6.02446	7.56575	6.62785	13.4796	11.6325	12.2192	10.8574	9.69188	9.89469	14.3894	14.7963	18.3327	11.3515	12.3836	11.0327
Csa6G157670	blue4	21.5899	23.1245	21.1076	22.3591	22.8155	22.9654	17.5621	17.4895	16.5203	16.6734	15.7923	16.5043	12.6659	13.0882	12.4975	18.1892	17.895	21.6729
Csa3G912320	blue4	14.8626	12.4262	14.3899	15.0962	13.6181	14.5553	10.7801	11.3376	9.6294	6.64967	4.5761	6.34573	5.66737	8.37945	4.99018	7.96006	11.8129	16.1878
Csa1G012660	blue4	14.9146	13.5598	13.7836	12.6001	12.1432	11.9565	16.1422	15.7516	17.6473	20.6234	18.4827	20.6659	17.9794	18.6964	19.7708	15.8504	16.4839	13.9064
Csa6G484600	blue4	228.787	220.515	250.635	283.445	301.432	303.335	319.1	303.157	309.418	346.792	407.333	369.164	373.46	388.137	404.579	304.884	281.862	224.528
Csa4G025080	blue4	26.3327	26.8317	22.2701	18.6843	21.5002	19.2677	29.821	31.0243	30.4125	25.7509	24.6061	22.1354	35.8441	36.647	39.8263	30.5268	32.2821	25.6495
Csa1G002830	blue4	12.5579	8.82936	11.3618	21.8595	24.3767	23.8917	29.6412	27.8832	29.3027	26.9396	36.2632	29.1026	45.8429	51.3113	50.6096	33.5854	32.7172	20.2872
Csa7G048090	blue4	437.438	435.12	394.065	361.259	386.806	375.211	396.728	378.127	438.054	467.856	524.479	456.49	429.39	443.675	493.219	404.035	484.914	410.103
Csa7G372870	blue4	16.3374	14.0368	8.72756	14.3904	14.4286	12.9109	23.3087	23.1269	23.756	29.6452	30.6088	29.0483	34.0489	32.849	33.3279	27.4853	27.8011	22.8149
Csa2G348170	blue4	7.82353	7.82952	5.804	11.1808	7.43899	6.3297	17.055	24.5041	15.0045	12.5516	14.0775	16.6371	24.7642	33.1124	28.8865	19.8821	13.7357	5.87455
Csa5G182650	blue4	5.74607	5.82142	6.1875	4.22068	6.08093	5.00392	4.12122	4.38683	4.37134	6.67692	7.2021	6.50331	7.5052	8.39525	7.60266	6.77978	7.58323	7.02195
Csa7G388360	blue4	7.5063	6.48108	4.0768	4.17202	4.21867	4.19738	13.1964	12.6979	11.9967	10.0049	8.02022	11.7188	14.4108	16.1185	16.1289	11.2688	11.2261	10.9199
Csa2G377360	blue4	85.8902	100.125	78.2664	130.708	136.946	125.636	154.445	133.534	148.733	141.508	153.172	138.383	141.987	136.149	148.025	141.497	134.753	115.798
Csa4G648520	blue4	99.4319	35.1263	20.0226	96.1968	88.4078	69.8	183.944	159.12	170.407	112.604	142.686	168.678	165.389	182.476	240.094	121.213	123.03	35.5306
Csa3G133300	blue4	18.3876	15.3513	15.7648	25.5017	21.8097	23.2565	14.7475	14.5148	16.6687	17.5719	15.2908	15.5341	11.6492	10.9534	10.1609	12.3607	12.3455	11.0097
Csa4G650190	blue4	16.6171	15.0189	12.2257	15.3742	16.0356	16.2719	20.6858	21.7952	21.8048	21.5546	21.8528	28.3622	23.2409	26.0172	28.9272	24.018	23.5839	21.2719
Csa2G005950	blue4	16.4931	10.6018	4.36534	6.47632	6.73108	6.91821	26.2195	24.6422	28.8089	20.2455	15.4051	21.8438	33.6754	41.5799	50.4328	20.4611	27.7249	16.2447
Csa4G646130	blue4	86.6976	73.8564	52.5999	37.8413	37.3194	35.9334	63.0835	75.0891	74.7226	66.3157	73.7559	75.9578	102.338	112.195	100.122	82.1179	92.7368	67.6569
Csa1G662830	blue4	51.9361	55.7739	46.1416	50.2912	54.1821	54.6361	69.0901	67.5138	58.2714	76.4675	70.1482	75.6888	66.2817	64.8854	65.178	85.6025	67.219	39.3186
Csa6G490140	blue4	23.1469	25.7309	11.7128	38.9756	33.5484	42.4792	53.5103	48.6281	51.7915	65.7428	66.8093	74.3246	64.1819	56.8127	64.6774	50.7165	59.8806	59.4375
Csa3G149380	blue4	7.82934	5.43654	5.26908	3.94471	4.75945	6.21845	8.35634	6.87237	8.28081	9.80865	7.82398	7.42568	25.2881	18.2963	14.7117	5.98647	9.04565	9.78445
Csa3G483830	blue4	1766.38	2158.47	2502.11	2585.27	2388.34	2349.16	1372.21	1366.06	1364.1	1887.71	1735.34	1628.02	1497.58	1196.46	1204.81	1998.37	1951.38	2211.65
Csa3G740160	blue4	18.6664	18.6976	16.5697	11.2924	11.4732	12.1353	14.5268	15.3227	16.8865	18.9296	17.8063	18.4233	20.2607	22.9368	19.1822	19.2306	18.9761	15.5674
Csa3G644850	blue4	11.0617	9.77095	10.4216	7.57663	7.82612	9.55102	13.0879	13.4028	12.3754	13.1899	10.3231	14.4744	12.4278	13.5229	13.5756	10.4237	11.5016	11.5281
Csa4G055340	blue4	12.8321	13.9748	8.82533	13.451	14.6925	16.1068	23.2138	22.1081	23.5774	28.326	15.4804	22.3376	26.7378	21.3102	20.8201	18.4699	21.6322	20.3242
Csa4G664550	blue4	6.40854	0.067001	0.246314	17.8488	25.7788	21.2686	55.0971	62.7011	70.458	61.9495	66.4387	60.4036	63.135	71.5281	74.015	51.7877	51.3435	6.30068
Csa6G518210	blue4	42.0355	24.6965	15.3502	46.5232	37.349	30.0538	39.8247	35.4051	36.5965	26.3291	28.1765	31.6925	31.8844	33.3328	41.5817	29.0407	32.1895	30.4857
Csa3G258160	blue4	31.9422	30.2833	25.4869	19.4758	22.2433	19.8914	22.7318	22.9468	21.7817	29.979	40.4242	31.5098	30.0481	36.7485	33.4973	26.5391	29.8357	19.1207
Csa2G034790	blue4	35.5161	25.3174	19.1495	20.26	21.2965	19.036	27.8777	28.8667	31.438	21.7048	25.7471	24.495	34.6707	35.4309	37.0753	22.0954	28.8256	20.0858
Csa3G895060	blue4	12.9251	4.43625	6.78221	35.8091	55.2466	42.0342	75.3042	90.5724	86.8693	106.169	125.899	111.545	78.2945	106.395	111.254	110.541	74.18	14.6016
Csa1G601010	blue4	21.4675	19.6212	9.3311	18.7497	19.0451	21.4033	24.0712	26.9667	26.7159	22.0313	20.5637	20.8367	37.4547	29.4134	26.8143	27.9298	24.1416	25.2857
Csa4G023000	blue4	19.8915	21.4684	19.2501	19.8522	24.9947	23.3252	29.1548	30.6264	28.7617	27.5806	29.7235	28.9432	31.9691	36.5851	29.906	25.9821	30.049	27.5138
Csa7G041890	blue4	22.4905	26.1282	16.6775	23.1469	26.9756	24.2889	33.7836	32.8958	35.785	32.6101	32.8228	36.7397	41.3638	42.7337	43.2335	35.5829	33.7631	34.7896
Csa1G615150	blue4	2.68387	0.383922	0.927325	3.1294	2.69788	2.29992	7.95123	8.98442	9.49142	6.12352	4.17147	6.66196	9.48266	8.62554	12.1043	4.22138	6.4205	3.36356
Csa6G013330	blue4	63.3551	69.3112	74.8359	90.7245	99.1215	95.9905	131.097	127.565	120.147	141.651	148.714	133.668	111.007	118.418	117.609	128.011	99.6731	60.4218
Csa3G778220	blue4	38.6253	30.1921	21.9766	51.305	47.2464	49.004	67.994	74.6943	79.3119	60.724	71.7691	59.9589	78.2892	86.6907	86.3275	69.9363	70.0069	61.607
Csa4G453650	blue4	56.6876	51.6009	39.2429	57.0567	52.1933	61.7684	53.4165	61.3489	65.9655	68.4741	63.259	73.8983	67.1729	66.4018	63.2832	59.5545	60.5903	55.6694
Csa1G628000	blue4	21.1765	14.6945	9.23269	12.3015	15.8174	15.8263	31.0987	31.8758	40.1428	17.4136	29.474	23.7057	28.9543	35.6191	43.2281	19.0891	31.8989	21.5792
Csa3G610810	blue4	11.2161	14.6764	5.64138	7.4016	7.04593	5.81935	8.9662	9.65562	8.99341	9.54174	9.7511	9.34273	15.3357	16.8729	18.2157	11.006	10.3542	11.8184
Csa2G385000	blue4	14.7701	16.4101	14.7201	13.0864	14.3304	12.6741	20.0347	19.4115	18.2675	23.4806	24.0774	24.6705	21.0459	24.4188	24.7517	22.6401	22.6974	15.856
Csa5G139050	blue4	34.4049	31.9514	25.007	35.8523	30.3375	34.8934	44.1309	37.6319	34.9871	36.779	35.6069	33.1083	41.1464	39.9652	41.9399	37.014	37.3075	38.9107
Csa5G220920	blue4	8.67624	5.61036	3.8415	8.02414	10.5978	8.58083	15.0021	13.2766	14.8082	17.5274	18.7735	15.2107	11.9997	13.8812	13.559	13.4154	11.0648	5.57803
Csa2G431170	blue4	57.2821	58.2221	34.2557	57.3611	49.23	47.3961	66.567	65.2691	69.7209	77.1675	79.833	82.6785	95.754	90.7677	86.2507	68.7982	70.6546	73.1352
Csa5G177700	blue4	5.99982	0.178855	0.0358646	4.0972	2.67163	3.2126	18.7137	17.7379	25.1351	12.706	19.0224	20.1663	20.4495	27.9009	49.3945	10.292	21.9799	1.98364
Csa6G088110	blue4	56.552	58.6909	46.8217	72.9912	73.0223	67.7857	88.3235	88.8336	91.1747	97.4536	100.589	109.372	83.7231	88.8188	99.7721	84.0727	78.8729	58.6877
Csa6G406530	blue4	70.1623	70.5612	58.3427	36.1907	35.7952	42.3311	39.1844	38.4389	45.9419	71.7746	62.3204	65.1008	69.2082	73.0253	67.1207	63.5713	69.9094	64.9788
Csa2G249920	blue4	16.7065	19.0496	19.23	18.4267	20.7449	16.8339	33.9527	27.9089	28.1443	31.6987	33.6008	36.0427	35.8709	35.116	32.6486	27.7602	21.8693	26.2127
Csa3G910740	blue4	12.8346	11.5084	7.14091	8.41238	7.23749	7.93672	13.3377	16.2245	14.2421	14.2631	10.8422	12.5745	17.1931	16.8423	15.9711	13.2327	12.2246	11.8753
Csa7G132890	blue4	79.6368	52.2562	48.4463	56.3905	53.0231	52.4442	64.3738	71.7913	69.6389	62.0944	75.1111	59.617	67.154	73.799	73.4649	68.522	68.2147	58.6208
Csa5G587180	blue4	7.73122	6.78358	7.08473	10.9869	6.34785	9.46299	7.75806	10.2317	7.99656	5.9326	4.01813	6.92813	3.47006	4.10898	5.40412	5.1204	6.76865	2.73915
Csa3G516570	blue4	46.8224	48.7414	40.0275	57.8107	60.2437	60.1469	75.791	71.1438	74.2488	67.8618	63.5361	74.5163	61.5992	68.3767	64.3588	50.7971	53.793	54.4091
Csa3G205280	blue4	4.04656	1.92942	0.74086	6.29773	5.44593	4.82126	7.25637	6.13286	7.63209	8.13035	9.92095	9.22733	8.37054	9.5944	7.82704	7.61176	5.83137	5.12758
Csa2G351520	blue4	242.964	258.457	314.87	243.087	224.328	229.567	136.08	132.849	123.328	175.122	147.005	156.835	129.157	103.571	97.8763	169.048	160.312	211.6
Csa4G001990	blue4	23.4295	24.1938	18.7331	31.1498	33.3152	32.5678	40.1301	45.0006	44.0143	46.8824	46.6345	53.3346	37.4808	39.7468	43.6064	43.2104	43.0974	31.2355
Csa3G730860	blue4	19.2794	6.31991	4.82538	33.338	51.7635	39.6297	81.7528	98.0185	102.879	101.974	120.543	109.097	92.1072	129.234	126.906	92.819	68.5302	14.1404
Csa6G490200	blue4	18.1248	15.3174	13.398	12.9093	12.5976	11.7068	15.3201	14.6602	15.8334	15.3294	15.4597	16.8933	18.3741	18.8232	19.8589	17.0493	17.6132	12.2518
Csa4G639950	blue4	9.36962	7.96425	9.2444	8.3146	8.08073	7.16016	6.86357	6.26564	6.42784	5.06976	3.78751	6.34192	5.60725	4.11788	5.57909	4.86708	8.82451	7.03885
Csa5G598760	blue4	57.1752	44.9069	44.5466	51.5966	56.1303	54.0944	82.112	69.3485	75.9779	70.3301	75.2208	81.3587	70.8161	73.4842	93.4629	67.8837	73.6043	46.6366
Csa5G198170	blue4	103.01	52.2086	34.0443	88.9038	87.8915	93.075	100.25	94.5201	110.266	105.622	113.475	92.7167	105.227	119.619	115.35	79.6329	95.9447	86.3858
Csa7G391280	blue4	29.7258	22.9572	35.08	48.8696	52.0184	39.0668	69.7555	64.4857	80.7696	72.7721	84.2624	66.7635	57.006	68.3296	72.2161	64.5754	61.94	37.3347
Csa2G169750	blue4	9.02841	6.72843	14.0402	7.36673	7.20407	7.9558	18.6065	12.9032	14.3254	15.073	10.7165	11.9745	13.3783	14.1078	17.5099	15.3259	10.574	7.69783
Csa3G824760	blue4	31.7737	28.9426	30.0917	38.0606	33.9015	31.8594	52.1288	48.5202	51.9	48.8826	49.84	48.6421	40.5022	45.3872	54.2237	39.1882	43.4845	25.2999
Csa4G188763	blue4	4.94635	3.854	0.91518	4.36286	3.07232	1.67082	6.29133	5.44881	6.99771	7.83274	9.3984	9.73233	8.3641	8.78969	7.97196	5.8362	5.27149	2.48448
Csa4G618510	blue4	8.75232	6.90724	15.1967	6.50055	6.44012	6.00825	4.4221	5.7655	4.20228	3.42266	1.86025	3.24295	3.58322	2.35081	1.8389	3.29438	8.96077	10.9756
Csa3G171150	blue4	12.2527	11.5351	10.7086	12.0675	12.0333	11.0275	16.8022	17.622	19.2403	18.8704	20.3251	21.0711	18.6182	22.1983	21.0854	14.5848	16.1435	10.5149
Csa7G435510	blue4	41.1328	38.678	30.5498	51.2534	51.9777	46.1464	50.8055	49.5536	53.7984	52.0133	51.7202	54.261	53.4915	50.0483	50.1704	45.9154	49.4717	41.4342
Csa3G865370	blue4	29.2193	37.887	28.9484	37.8715	47.0623	39.1591	52.8829	48.827	50.8016	59.5415	64.0143	52.4523	52.9002	48.3928	52.3438	68.0611	54.3293	40.1697
Csa1G574840	blue4	202.362	214.686	215.573	235.602	227.306	304.68	108.286	93.4766	128.129	120.63	132.363	133.137	112.22	98.0098	103.828	169.36	151.554	221.187
Csa4G669210	blue4	9.23349	6.94661	5.98772	6.47534	4.95932	6.24118	6.85858	6.37489	8.16591	9.44058	8.36754	11.4678	7.86941	10.8977	10.9884	9.82567	9.955	7.07636
Csa5G636450	blue4	59.1122	11.0893	7.59626	60.0455	48.4701	26.3441	39.1519	25.4147	30.3325	34.2077	36.8919	46.1739	45.766	45.1155	79.7505	29.2191	26.5806	22.2525
Csa3G736830	blue4	4.95304	1.50655	1.55245	3.4992	5.94511	3.83998	12.9873	12.2634	13.4504	11.4113	12.7503	11.4071	12.7922	16.348	16.0173	10.1974	13.9087	3.21439
Csa5G156220	blue4	7.62702	0.239467	1.64636	13.5813	14.3295	6.58106	13.9719	9.39585	18.0531	22.0197	21.254	22.1227	19.6116	20.5048	27.7253	16.4776	7.07509	4.93603
Csa6G152340	blue4	3.87502	4.9361	4.32168	3.38702	2.39652	2.06897	2.21355	1.11852	1.92676	9.42887	8.12627	4.85849	10.3165	9.64031	4.35695	5.40824	5.22164	8.3095
Csa2G368890	blue4	183.847	223.295	168.834	189.84	178.184	170.611	155.697	154.53	166.413	163.881	157.924	173.492	159.164	154.423	133.59	142.852	140.201	183.831
Csa4G011050	blue4	47.7434	61.4157	41.3093	46.8368	44.3423	39.9994	53.3947	51.7893	61.1025	64.6344	64.2973	74.6012	54.7115	62.5623	68.0774	52.0786	57.5972	39.4354
Csa2G138190	blue4	46.0532	42.7749	36.9158	52.6949	53.4462	61.9348	46.6739	51.6521	40.8835	28.6168	35.1686	29.4122	26.9071	31.423	31.63	33.4855	29.6557	32.5602
Csa7G378380	blue4	56.3466	48.3363	35.7975	41.1287	36.5539	40.9403	54.2176	59.7279	54.9965	48.2197	48.4728	63.8783	56.3098	63.47	68.1084	44.6851	43.3255	39.5453
Csa2G035440	blue4	17.4551	21.7528	11.0351	12.4614	10.4607	14.5597	18.8519	19.3796	19.8553	40.32	23.3541	32.3952	48.1341	39.5121	40.3409	30.4542	36.5326	34.4858
Csa5G623690	blue4	49.8745	16.8633	14.5501	79.3313	87.482	59.6286	96.9033	74.3485	96.366	96.3408	100.882	89.9746	88.5701	93.7135	132.647	108.425	100.516	66.812
Csa2G174120	blue4	107.733	125.191	57.8614	131.395	116.759	136.217	158.932	161.394	165.64	141.979	151.064	144.279	184.393	192.242	177.899	121.92	141.49	167.239
Csa1G256750	blue4	22.3291	31.8196	7.10958	13.6745	15.397	15.2646	19.7596	21.7994	24.669	34.3079	32.2942	39.1398	48.4177	49.7714	36.8765	24.2227	27.838	25.7938
Csa7G432440	blue4	48.5308	52.1911	63.8976	53.886	57.5704	52.6887	83.1116	75.053	69.8582	76.3874	69.9988	89.0719	78.3488	80.3085	85.1779	78.5283	66.5859	57.2656
Csa6G507140	blue4	16.5217	11.7081	4.73838	17.1827	23.6911	18.5018	32.1752	38.536	52.654	47.7764	54.393	52.7124	55.7517	63.1267	75.501	36.8983	60.2839	36.4659
Csa4G279890	blue4	79.8845	82.6696	55.7304	82.4243	75.8712	72.1382	33.8333	32.1605	30.3847	49.5122	47.2191	41.8724	35.7826	19.4245	18.1773	54.2284	47.4793	68.2346
Csa3G154405	blue4	10.3812	5.96272	1.65665	5.88285	8.93005	8.55174	12.462	11.9709	10.6186	13.6095	16.3404	12.139	16.9492	17.1919	19.1534	9.49283	13.6065	6.65259
Csa3G126770	blue4	63.6547	59.7953	45.1989	55.7284	54.4776	56.4917	76.7032	73.9155	78.0154	72.4567	69.1688	79.6723	88.8774	95.7877	96.722	81.7673	79.6182	74.437
Csa2G012690	blue4	28.0473	35.1685	18.2993	28.7771	26.7138	28.2417	33.7408	34.8331	35.9321	46.2148	45.5293	46.5644	57.2987	52.7326	46.8832	34.5683	37.6923	36.6388
Csa6G074590	blue4	8.00398	2.91147	2.44919	13.0727	19.9091	16.4232	33.7117	44.6872	42.296	34.1206	42.4737	41.0928	27.1245	37.8465	39.4339	28.4376	24.1165	7.53931
Csa4G639850	blue4	9.71138	2.77259	1.48866	7.25557	4.08315	4.42831	9.66444	8.07876	10.7422	13.0626	16.2574	17.6992	17.064	18.1116	19.5692	10.2845	10.5712	6.37878
Csa2G270140	blue4	13.3076	18.3962	8.33468	18.8294	16.7639	18.2433	28.3945	27.1998	31.9535	27.5891	20.0202	23.3225	29.7872	34.5588	36.0965	25.0991	25.7636	24.4085
Csa6G521610	blue4	14.682	13.7317	11.6685	16.4996	16.8845	17.3434	22.3438	19.9908	19.1276	20.4142	21.463	20.3922	20.8387	17.5936	22.4346	19.8824	20.2422	13.9572
Csa6G491040	blue4	19.7831	16.9705	15.4385	19.1646	21.2384	17.7777	21.6977	19.6581	19.2211	22.6436	22.8948	23.8085	20.2008	25.8894	21.5103	21.9265	21.0693	18.2151
Csa5G600910	blue4	48.6235	46.1713	51.9897	76.0729	69.6124	74.1585	76.1441	85.9342	90.6381	78.8906	82.858	92.7808	67.2489	73.2591	78.1259	69.1576	73.2781	58.6513
Csa4G620580	blue4	16.6523	14.5676	14.6321	11.2993	13.2195	11.4965	14.8173	15.5275	14.8626	16.1609	15.3181	18.5042	17.5315	16.8309	16.9413	15.4734	15.754	18.2656
Csa1G256710	blue4	26.6082	25.0533	15.0769	20.1855	20.2833	17.4949	20.7369	20.1345	24.1946	24.5343	26.9402	23.5417	24.661	29.1705	29.249	25.0922	29.9432	28.0884
Csa6G043990	blue4	58.2821	53.605	77.6499	48.3704	55.0543	44.92	43.1517	39.4208	42.4065	36.1695	40.1664	40.3485	32.1579	31.0234	36.7767	47.6169	51.5347	55.653
Csa5G612300	blue4	9.39701	5.86152	6.37702	6.49595	6.51363	5.66655	13.0762	11.985	11.7191	9.98395	12.3448	12.065	15.1945	17.3281	17.8669	12.4094	13.4394	8.5441
Csa3G134540	blue4	18.465	16.9782	17.1297	17.7834	16.9691	14.8069	21.3604	20.0102	18.6439	22.7574	24.5878	27.5398	19.7972	20.9842	20.5522	18.7677	18.4422	12.6248
Csa3G535120	blue4	29.9033	19.5797	9.01006	47.7398	51.1516	31.7775	62.6113	62.4436	83.0631	51.3871	50.9193	46.049	76.9305	69.1765	72.354	50.4011	57.0138	65.1475
Csa5G631520	blue4	47.0722	47.2824	39.4324	32.2339	33.7488	40.0182	28.8038	32.7196	29.0396	22.6546	22.7032	24.7883	29.7488	31.9433	27.2895	23.5376	30.6876	38.335
Csa7G428210	blue4	3.77423	0.484314	0.0728374	11.4712	20.6156	15.2366	29.5111	41.4087	36.3801	40.8181	43.7835	46.9798	28.7471	42.0274	36.7051	36.6432	21.509	4.66742
Csa6G421040	blue4	7.56099	14.1068	0.128287	19.994	15.8717	28.3547	27.9028	36.5766	31.7855	29.8002	31.394	26.7419	50.9506	54.0143	41.4698	26.4861	30.8151	50.6328
Csa6G106180	blue4	347.472	274.58	300.178	379.705	393.065	402.116	418.309	428.543	422.781	377.141	414.002	382.5	387.399	423.375	461.922	380.28	381.289	276.583
Csa1G046860	blue4	5.43235	5.35774	4.21087	3.86243	5.27771	5.75038	5.58183	6.07237	5.59128	5.34772	5.91899	7.03756	5.66352	6.57989	5.89222	6.31509	6.07255	6.13178
Csa4G665150	blue4	43.7709	46.4427	31.1511	37.7584	37.0874	37.9214	44.3972	46.1273	45.8328	51.7061	49.0107	52.2617	66.9494	68.123	72.3031	53.9248	54.4858	50.9743
Csa6G497140	blue4	31.6318	24.8355	29.5067	24.0067	25.999	24.2133	33.3791	33.8202	35.9188	34.2371	38.0479	33.8532	34.2452	36.4458	40.5606	33.4922	32.1226	23.7159
Csa4G653470	blue4	120.039	180.977	237.85	220.254	215.506	204.699	124.894	115.618	109.295	171.134	163.86	149.068	167.226	137.374	125.103	154.068	158.411	178.705
Csa3G130850	blue4	22.2236	21.0424	11.4748	21.0854	22.2466	20.9205	30.446	31.136	31.2378	23.5637	21.6441	28.1271	29.8084	32.1264	29.3655	24.4146	27.1807	29.4714
Csa5G576670	blue4	34.9225	23.5784	22.4728	20.193	24.5126	19.0153	32.0329	35.0731	31.3903	34.2005	36.6421	36.1541	44.1754	49.0028	48.1634	38.0827	37.0965	26.1603
Csa2G406800	blue4	9.33636	7.77178	2.48824	18.0073	13.8146	16.0345	15.3445	14.3725	14.1405	32.3366	28.7814	22.0027	29.2829	21.6542	19.528	20.4959	12.2629	24.5077
Csa2G190750	blue4	12.9651	11.5388	7.70775	8.29111	6.42115	6.8798	15.108	15.4732	16.2665	11.5591	11.4957	11.1548	18.8176	18.9162	19.8873	11.9963	12.8181	10.447
Csa2G252090	blue4	36.1046	55.3486	28.9897	51.9947	59.4894	49.786	69.9811	73.5567	63.9581	82.1168	59.6095	59.5609	56.3595	56.0076	54.6178	77.5171	65.1469	43.8668
Csa1G000020	blue4	125.816	144.313	147.261	142.985	153.642	140.07	169.037	161.075	159.651	166.697	183.084	201.657	175.745	183.068	194.611	173.905	160.047	160.471
Csa1G004190	blue4	11.4187	9.52728	6.19503	7.09509	6.31902	7.13737	7.79935	8.01483	10.0617	12.8435	11.4741	13.9701	14.1208	13.0744	11.967	12.6759	11.619	12.0715
Csa6G505840	blue4	104.339	97.9795	138.864	93.9411	100.747	96.3233	63.4672	57.8323	60.6895	114.6	112.3	88.1382	80.7267	64.9864	68.7471	93.3583	83.6445	63.3296
Csa2G008140	blue4	8.45246	7.96504	7.4086	5.76942	7.91913	5.84773	8.30588	8.17918	8.73594	9.14148	10.1054	12.8121	10.7058	10.1948	10.9238	8.7946	8.98339	6.01049
Csa1G560660	blue4	107.856	109.849	80.9313	91.064	94.7623	89.9963	108.821	109.487	108.093	98.9383	96.9099	119.698	107.782	112.031	118.144	91.8424	103.536	100.578
Csa1G240590	blue4	33.7948	33.3613	22.4372	65.9487	60.6302	57.1092	54.5849	49.0596	54.0701	26.7889	26.55	32.6416	25.0882	25.7845	26.9065	19.789	24.1987	16.9123
Csa5G374720	blue4	57.8871	56.7931	88.0959	79.0981	76.6422	57.1906	22.986	23.352	24.8326	40.9407	47.435	46.0955	17.5974	19.8103	23.9993	33.2636	30.42	29.7352
Csa3G253510	blue4	25.7897	19.3603	25.1244	20.8254	19.4602	21.5088	19.812	23.7598	18.8974	13.9974	13.0785	18.0599	12.089	14.5422	11.0194	14.247	17.3362	14.9467
Csa5G172910	blue4	7.38361	2.93474	2.14552	4.1828	4.66221	3.31412	11.6129	14.1226	15.1795	14.4782	19.1217	12.6268	16.7746	19.2122	20.2623	11.7276	12.3786	3.95008
Csa4G092990	blue4	13.2403	11.4648	4.84147	20.2672	21.2285	13.3188	24.3939	21.2097	26.2043	32.4613	29.3241	33.4644	37.5719	34.1883	33.9217	28.6647	24.1206	21.532
Csa5G352590	blue4	16.791	17.779	14.2784	15.1215	13.4141	13.97	18.0078	16.4944	17.2336	18.3776	15.9749	21.0782	17.0917	17.1648	17.7194	18.0392	17.7683	19.361
Csa4G017120	blue4	50.1713	51.1013	68.6577	77.8104	85.8882	71.6871	113.013	105.674	107.062	106.857	109.364	128.035	83.292	97.8885	114.664	104.75	83.7461	41.2174
Csa6G312550	blue4	65.9405	70.6223	65.0938	61.1382	56.2691	51.904	76.6634	76.065	77.1833	75.1773	83.5654	81.3498	81.685	89.7583	88.1554	61.7977	69.0267	69.7337
Csa1G011550	blue4	4.75493	1.79894	2.42608	3.90492	3.87617	2.62431	11.5948	11.05	11.5109	8.68691	11.3586	10.2575	10.9731	12.6066	12.1469	7.91612	9.36845	2.14975
Csa5G637770	blue4	8.18634	11.5519	8.7298	6.16582	6.57372	5.13104	7.00398	4.35905	8.85987	11.2278	11.4383	14.6567	16.6578	13.4	10.8052	10.9321	10.3222	13.2742
Csa3G734070	blue4	103.322	107.154	134.294	124.734	125.774	122.445	80.0991	85.3142	92.1446	95.016	88.8293	79.3659	81.5359	74.1746	61.5258	84.2738	86.0829	79.4015
Csa4G642530	blue4	35.1767	24.808	24.0024	14.9469	14.8033	10.7116	28.8712	23.1637	30.8674	36.9833	42.9735	41.1425	35.8197	42.5491	47.8271	28.8486	35.2399	22.7726
Csa2G009300	blue4	12.7428	2.64715	3.68752	7.26048	8.89497	6.52336	35.5831	26.1941	33.2191	32.0359	35.0662	36.8469	51.1679	55.9688	65.7287	30.0687	37.2165	6.89895
Csa5G003620	blue4	10.5951	9.7836	8.68357	6.65003	6.45016	6.9039	7.65991	8.75495	6.34336	11.135	12.4981	11.2921	10.1021	12.8239	12.0957	8.80205	10.7805	9.58491
Csa5G409665	blue4	22.6045	20.6597	8.21878	16.0847	14.8189	20.4149	23.1473	31.1112	27.245	29.8888	18.7612	26.3445	33.8097	36.2949	37.1741	30.1063	27.4929	27.1315
Csa1G599570	blue4	8.56241	7.80751	6.11559	7.37639	7.22106	6.82871	7.50044	8.08442	6.71486	9.80444	10.1485	9.75528	10.8963	10.2769	8.4227	9.01327	10.1363	10.6401
Csa6G091880	blue4	9.8187	9.77271	3.09224	13.0958	13.1195	12.0061	12.4022	14.4334	16.3484	16.0786	18.6255	21.7432	13.9635	14.0865	12.9461	11.5229	12.0533	11.4833
Csa1G586820	blue4	31.1715	24.6926	14.3094	21.3605	19.627	21.271	26.4778	26.2461	28.9711	26.5591	29.2429	37.5066	29.2043	34.8178	37.6985	20.7322	23.0579	18.3716
Csa2G338800	blue4	22.9128	22.9529	16.2063	20.2176	23.8635	17.4089	17.7466	22.0429	21.7764	22.5021	36.4255	28.0995	26.9194	27.2339	27.3565	21.933	24.5152	18.2173
Csa3G280950	blue4	31.8636	31.8535	27.6725	30.9559	28.9262	33.4908	35.5496	35.1604	36.2285	43.467	33.3984	41.6915	34.2252	41.3485	37.5752	34.529	34.1252	24.7949
Csa7G447170	blue4	24.9436	31.6764	24.1829	29.3336	31.4936	30.5037	39.1123	36.2072	36.6497	48.72	50.2944	59.2592	52.0912	50.0296	48.455	44.8977	41.8662	46.513
Csa2G432230	blue4	43.122	18.3383	13.9624	24.3756	19.4489	12.9035	33.3509	29.4277	27.4202	14.1659	24.2528	24.9004	21.7828	29.1206	40.5833	11.4425	17.8237	4.7512
Csa4G126450	blue4	22.7112	18.255	12.29	18.4331	17.3141	16.894	27.9982	31.3639	31.1792	24.371	25.9768	29.3936	34.5306	35.3323	39.1937	29.0539	29.4056	23.4234
Csa3G642740	blue4	48.6288	43.5474	38.9485	49.8098	48.0086	45.926	59.4571	63.9873	64.543	54.606	52.4693	63.1278	63.4946	69.922	67.2077	46.9349	45.7412	40.8553
Csa6G497000	blue4	5.93213	6.13905	2.88112	6.09271	9.48263	5.62249	6.66841	10.1321	9.50241	5.69406	7.08359	8.31063	11.6435	16.6514	16.3022	11.2049	8.45965	5.27425
Csa5G149330	blue4	139.138	205.618	35.8713	86.153	73.2441	104.751	145.383	131.899	120.67	208.141	220.053	192.906	359.036	502.28	272.812	215.444	204.232	256.263
Csa6G306320	blue4	68.9444	63.3725	50.316	73.5721	72.7111	74.6989	96.8795	100.938	103.538	100.091	88.6513	101.532	102.617	109.488	123.028	93.9974	96.9816	83.0144
Csa1G060770	blue4	31.6958	1.25851	0.252361	19.1112	11.963	8.4269	79.0348	76.0013	88.7222	30.8178	52.8777	46.5343	65.6988	98.9363	165.427	22.3965	54.933	7.31773
Csa3G825090	blue4	77.9377	86.3601	112.008	88.9392	110.074	90.5478	73.8814	72.845	81.923	70.3582	72.7308	52.1526	74.925	60.4504	65.0146	76.5731	88.1526	109.809
Csa7G433910	blue4	19.2728	22.8084	20.746	19.8455	22.1392	19.3421	29.1903	26.8997	25.7131	15.5416	15.2555	16.6732	11.927	12.2557	12.6165	16.7666	16.1587	14.1322
Csa5G424880	blue4	7.92167	5.98593	6.45372	7.10295	5.23681	5.02767	7.20298	8.19988	8.42338	7.02364	7.83966	7.88514	8.31593	8.27583	8.41503	6.59551	7.30493	5.71242
Csa6G370190	blue4	22.2455	16.5848	9.05496	15.3826	11.042	11.5841	21.4311	20.3092	25.148	22.2038	21.6143	27.0825	33.4822	34.8428	40.6178	22.5947	28.1961	18.6538
Csa2G013320	blue4	16.6604	14.1234	10.8042	13.9743	10.4421	15.4984	19.9869	22.7648	25.8404	20.3846	21.8741	18.9402	17.7211	24.8699	22.9899	23.4063	22.2117	15.8991
Csa3G006640	blue4	41.9148	34.4415	21.8454	50.8341	50.1816	52.8252	59.285	59.2019	58.9427	62.9115	66.101	71.9274	74.5089	71.3305	73.5808	63.884	60.7223	55.3742
Csa3G011100	blue4	13.2252	7.46435	7.03591	10.6387	14.4411	11.0342	39.2444	35.9126	42.2021	35.2355	43.1205	46.4669	44.4167	52.1253	57.5941	33.4975	43.7434	10.2449
Csa7G047440	blue4	10.2868	9.66521	8.03993	7.04602	6.28692	5.9077	19.4933	16.1928	19.0308	12.7851	11.0912	12.9061	20.4663	23.0615	23.5224	19.5239	19.3842	13.5142
Csa6G087750	blue4	140.945	122.183	128.709	160.332	165.478	174.559	142.195	131.267	135.731	112.837	131.359	131.765	117.656	118.794	122.797	119.917	111.343	109.607
Csa1G600230	blue4	15.778	16.6529	11.2575	12.0309	11.5309	13.7439	16.4365	17.6633	16.3406	16.7931	16.8275	18.2249	19.1023	22.8546	22.1331	18.6421	19.9349	18.7238
Csa5G593340	blue4	30.6615	33.3472	13.6037	25.1572	26.0283	28.2663	45.4592	42.9097	43.8163	49.39	41.1528	53.4748	56.33	58.4117	61.009	47.449	43.6833	39.44
Csa2G348280	blue4	82.336	78.9822	69.6849	92.3631	81.6437	98.6593	113.853	105.975	119.128	102.957	109.463	98.3131	128.769	123.644	130.136	107.228	110.269	107.425
Csa2G416200	blue4	17.0978	25.0074	23.9657	27.3249	15.5915	14.3497	0.977772	2.62001	1.85112	9.70098	8.10267	11.7414	8.86094	4.70065	1.24868	10.0218	4.34292	22.1327
Csa5G169070	blue4	35.8694	37.8779	22.213	22.5483	23.7025	27.2978	42.5672	43.8368	47.5566	52.5501	40.4041	38.6695	46.8744	49.5002	48.1572	46.2186	49.0097	43.3833
Csa1G064860	blue4	11.5264	8.07518	4.92344	10.2556	8.8531	5.91508	15.1757	12.4568	14.3653	18.4018	21.182	21.7397	24.3866	25.138	23.5686	14.1094	17.263	13.3953
Csa5G623710	blue4	24.5298	19.2102	25.1174	36.5308	28.6147	32.1374	29.0161	24.3089	29.2704	18.5446	20.5949	27.0292	17.6921	19.6979	22.8651	20.6493	19.776	22.985
Csa1G051740	blue4	28.7939	12.7116	4.91258	18.5907	17.1893	8.00804	30.729	23.4791	33.3076	21.4193	21.3199	17.2122	26.2032	41.7402	60.3428	12.4623	17.3085	10.8256
Csa6G454370	blue4	15.6513	13.547	6.86839	14.9997	15.9197	9.81705	13.5212	14.8604	18.4877	21.8724	27.9635	18.7062	19.5568	18.5059	27.3074	13.8619	24.4649	13.6754
Csa6G331010	blue4	56.9689	76.115	45.0761	95.2143	105.296	114.209	127.27	117.744	116.451	142.129	128.672	130.3	141.297	129.361	137.265	103.421	93.4683	98.3446
Csa2G023860	blue4	37.9218	39.5747	36.8358	46.4191	50.5252	44.214	66.8255	68.3511	73.4258	70.1234	65.8612	73.5037	54.8487	67.0939	61.3948	63.2581	61.2782	42.6131
Csa6G052750	blue4	41.2181	57.3729	49.7076	33.45	34.5368	32.9642	35.3209	38.7926	41.536	64.4567	56.4505	63.4596	66.7145	60.9075	49.9249	48.4673	58.4241	71.9852
Csa6G109720	blue4	2.46777	0.540237	0.726043	1.03657	1.90908	1.05064	13.3517	11.5977	14.574	6.06241	6.87507	6.21035	16.8603	21.6971	24.0035	9.86029	11.686	2.31448
Csa3G734270	blue4	5.72241	0.145131	0.145511	10.8315	9.45989	8.97747	28.0758	29.087	26.781	22.3701	30.5656	25.9461	22.3418	29.5701	33.9764	19.6723	21.8956	2.12533
Csa3G038140	blue4	434.602	462.31	554.169	296.802	231.364	236.69	143.148	157.095	143.944	227.513	219.986	228.454	232.853	191.339	170.826	256.169	314.766	359.026
Csa3G835770	blue4	88.6972	116.898	178.952	90.718	99.2001	106.726	92.4525	84.407	81.6302	42.9813	50.8368	41.2185	52.2742	52.7518	49.0814	51.8125	49.3964	78.8657
Csa4G290730	blue4	2.02232	0.0746389	0.0187086	3.03668	2.24153	2.77654	10.3662	13.874	12.2174	11.5086	13.1651	11.5415	17.6295	18.5294	18.1752	6.86013	13.4461	1.26582
Csa3G125560	blue4	17.8161	17.385	16.6351	17.4063	16.333	15.9278	20.5036	16.9911	18.4861	20.2558	20.9438	22.7388	20.0185	21.9312	22.3341	15.4604	15.3137	13.43
Csa3G722890	blue4	6.96024	6.43915	6.40299	5.81112	6.74001	6.30981	9.3487	9.31433	8.26013	8.36836	9.078	10.2606	8.05987	8.1913	7.99129	11.3001	8.33317	5.25354
Csa5G650510	blue4	21.3909	20.8945	18.7029	14.9438	18.1374	13.485	16.657	15.9238	18.3069	23.7747	26.1569	24.9434	18.9264	21.4047	21.0042	21.7728	22.2932	19.5094
Csa6G425110	blue4	14.7653	11.9589	13.9794	13.3346	12.8867	11.5725	16.3366	16.4844	16.0188	14.8552	16.2575	15.5448	19.5327	19.8441	19.7189	16.9889	17.4136	14.759
Csa5G187870	blue4	24.4819	17.207	19.6787	45.6236	57.8107	31.2606	50.0447	77.6528	72.5058	83.3143	69.3229	75.6852	85.4742	84.6104	77.6262	48.07	55.7885	78.5801
Csa3G640600	blue4	21.0957	20.8255	16.9954	21.4865	25.9023	18.9429	21.9074	23.2646	24.1602	34.1975	37.944	26.8744	32.3664	26.5379	29.8374	22.7085	24.4612	24.6148
Csa3G878930	blue4	2.95383	0.622119	0.196035	8.5859	11.3074	11.4485	37.7618	38.5655	40.7843	26.5366	26.6163	28.8851	44.6688	50.0501	55.3573	40.0044	44.5779	7.15819
Csa6G013340	blue4	44.5615	45.7119	78.875	62.2921	56.2431	54.334	23.6183	20.5075	20.7251	38.931	36.7797	37.1551	25.5915	23.1393	18.2656	23.009	25.4367	25.8247
Csa7G325720	blue4	28.5457	42.3489	30.1256	47.0932	46.2743	45.5119	61.1415	57.923	59.1481	56.7589	64.1423	69.7031	55.3872	61.5713	66.973	56.2596	51.0972	40.8912
Csa6G520250	blue4	7.73341	3.57042	1.57658	11.7357	13.4303	14.9039	15.0503	15.3281	16.4491	9.95622	11.4157	11.1722	15.523	16.9429	14.5411	9.16689	9.28312	7.03173
Csa3G073820	blue4	103.598	105.271	63.5332	95.8851	93.8572	90.7914	123.628	111.495	117.954	143.014	131.771	165.19	157.593	157.442	173.086	138.62	125.94	108.059
Csa5G623590	blue4	19.0044	18.5163	19.5288	18.8515	20.8569	19.3938	27.6284	27.2393	25.0173	27.9441	27.801	29.6576	25.0522	27.8211	28.3931	28.0692	26.3273	19.8255
Csa5G106020	blue4	58.5886	87.6766	73.5349	53.3266	57.2828	58.4563	41.6324	40.2184	40.7354	49.4785	44.2456	54.6096	56.5833	45.853	45.5041	57.1854	59.8677	74.8307
Csa1G268280	blue4	50.0882	47.2753	66.3588	44.1514	34.7616	28.867	34.2464	34.5144	38.9633	22.1005	15.13	18.1287	33.6956	30.1648	15.9016	35.1165	51.8632	56.0454
Csa6G302150	blue4	29.3506	27.5343	27.4754	32.4809	31.818	29.9588	35.2924	37.9165	38.3415	36.7653	38.4714	43.7602	37.2451	39.2623	38.4316	33.0857	33.7959	32.6019
Csa3G149320	blue4	50.1163	57.5339	63.0867	52.7171	57.8344	50.8813	38.4713	38.2755	39.6623	41.4098	41.6988	42.905	32.965	33.0208	35.9701	39.6502	42.4159	48.9475
Csa5G593350	blue4	7.69071	5.50723	5.77428	3.78706	3.74115	4.78214	6.75777	6.14271	7.52333	8.09751	8.94533	11.939	6.97446	8.43275	8.90846	7.88245	7.7774	3.1782
Csa2G060410	blue4	28.9878	16.8321	9.19769	31.1698	28.2773	28.3692	38.916	44.2752	44.064	40.9629	44.6784	47.9706	46.2019	52.1744	55.5074	33.9643	32.4644	25.8746
Csa2G012710	blue4	172.07	111.438	200.923	136.417	144.643	138.918	242.248	233.149	236.397	159.398	188.423	188.432	188.37	239.734	275.432	195.211	171.818	87.8533
Csa6G008030	blue4	5.12653	3.32297	1.73105	3.83671	4.57048	4.04712	10.1659	10.0972	11.5253	8.35001	7.85763	7.52402	12.3972	12.457	11.7446	9.50165	11.0443	6.26486
Csa1G587970	blue4	39.96	30.9397	31.2593	46.489	52.456	50.3942	50.692	48.9572	52.7671	59.1193	50.4581	50.3928	70.6332	73.012	66.7112	42.1851	38.9457	17.3125
Csa1G005490	blue4	12.452	1.44125	0.307736	19.9884	24.0322	16.3962	28.585	26.4082	28.8476	30.5381	36.5509	34.3805	46.7854	48.5895	53.7087	25.6542	23.1254	12.8894
Csa3G734930	blue4	87.2535	46.7012	29.4745	45.0656	57.1402	43.9013	79.5999	60.3681	76.488	105.209	100.772	116.635	129.706	179.629	169.042	112.354	107.407	39.2677
Csa1G073750	blue4	20.6712	22.8385	9.04229	22.2437	23.2747	20.8343	30.9573	31.5193	29.9566	28.6656	30.6697	37.7103	35.7651	35.0017	34.6838	28.747	27.4585	27.3911
Csa6G497080	blue4	72.5203	63.7601	27.3283	75.8682	85.9721	76.0674	79.2634	68.4743	72.4366	88.2161	89.5162	89.5127	135.54	113.623	108.618	67.6296	61.4272	53.1661
Csa3G134680	blue4	131.618	126.609	165.133	125.719	121.181	131.167	130.951	121.024	128.919	144.085	169.757	189.155	133.42	143.591	168.59	138.572	124.932	85.248
Csa7G372260	blue4	10.0105	12.6513	11.2392	12.4901	15.1011	9.92117	30.899	29.8012	28.0547	22.7461	22.6213	28.1578	38.9941	35.8695	33.3576	29.3643	26.3386	21.6847
Csa4G056520	blue4	27.6934	23.3846	20.8587	29.5282	32.4673	28.1889	39.968	34.7248	35.2485	38.7896	43.105	42.3747	34.1521	42.119	45.7382	32.903	34.8541	23.033
Csa7G072200	blue4	8.52743	7.29452	6.92578	5.75683	4.99321	4.34635	7.31098	7.17617	9.57202	7.88137	5.49917	9.13593	8.96723	10.5982	10.6244	8.03828	9.41389	6.66449
Csa2G345910	blue4	30.4428	22.8805	15.2739	31.6737	32.8439	33.1045	46.3842	53.5042	52.9792	63.0795	66.1575	68.4549	77.3763	88.4465	78.7438	62.3242	50.6147	38.8792
Csa4G639920	blue4	17.4985	22.4756	17.634	20.0461	16.1408	12.3531	26.8522	24.5019	26.2872	27.0298	23.3434	25.992	28.5752	29.007	30.8231	24.9556	24.842	12.8466
Csa4G626090	blue4	7.20737	6.27117	5.07653	4.42511	4.94329	4.32628	14.4788	13.0444	13.8528	10.989	15.3855	15.0669	18.4064	22.4817	24.9752	13.3479	16.6963	5.59455
Csa4G664260	blue4	14.0447	7.54902	4.53193	5.07177	4.57556	5.94329	12.7903	12.3703	13.9907	25.0288	22.8177	19.6848	18.7049	21.365	21.4323	17.2311	18.2097	10.4367
Csa1G462040	blue4	12.0905	9.57055	3.90661	13.3787	10.4042	15.1157	38.7684	37.3329	39.1447	31.6646	29.2599	33.0716	40.4785	41.5296	45.2158	36.5907	35.8387	19.9814
Csa2G059200	blue4	4.05021	2.3187	1.96711	4.37554	3.0431	3.28589	6.91912	7.92554	11.122	5.8235	6.01026	6.75937	11.0439	11.5019	13.7671	5.3219	10.6781	10.1789
Csa2G350460	blue4	30.3536	35.5905	23.27	32.5547	34.8016	33.2617	39.3525	41.3272	40.9867	34.877	32.9938	36.6494	40.2244	39.5917	39.9434	35.907	34.2266	39.3474
Csa6G510220	blue4	23.0727	21.0971	17.5546	19.3688	19.1264	19.8216	26.2225	25.9289	28.6058	26.7418	27.1199	30.0932	32.3577	33.0952	30.1321	27.0905	27.7978	31.0822
Csa7G396360	blue4	11.0037	8.78044	14.4768	6.93181	6.55926	7.61663	10.8865	11.2931	11.2044	12.105	10.9646	16.263	13.8238	15.611	16.1472	11.7762	14.2495	11.8421
Csa4G269720	blue4	100.93	81.427	72.4873	106.344	106.331	96.5171	161.997	135.55	146.791	162.69	168.637	189.623	177.875	180.019	207.412	167.124	159.146	125.509
Csa7G447830	blue4	140.183	138.675	121.822	167.22	159.619	135.336	225.566	217.627	261.398	254.341	234.168	276.02	201.679	224.453	250.691	225.674	184.907	113.789
Csa6G408790	blue4	40.7622	44.6913	30.2655	31.5454	31.1033	32.5781	35.8762	43.0243	41.1153	54.9977	40.4043	51.8386	45.0519	41.7441	41.7733	48.9369	34.2881	29.4688
Csa2G031140	blue4	32.2377	31.2327	16.0115	33.4	41.261	40.4806	42.5142	52.2144	49.7745	65.3347	66.5968	58.0046	63.2155	64.1634	64.7744	52.71	61.1486	53.1852
Csa1G629740	blue4	31.2485	30.0897	10.9384	50.516	48.2264	55.466	69.6385	71.7032	68.3627	60.4837	72.5462	61.8645	85.647	94.5452	96.1581	56.9491	62.0497	76.9648
Csa6G055965	blue4	7.90491	6.93673	5.66844	8.02159	9.25639	5.28446	5.10661	3.77845	4.72279	5.39488	7.00906	4.43318	4.49459	4.5287	3.91834	6.28107	5.54299	6.73534
Csa5G182050	blue4	19.6194	10.4711	12.944	14.1232	13.5296	9.65423	12.1427	13.2898	13.5969	17.97	24.1342	22.3699	19.7532	25.8642	27.6943	13.3094	13.1831	8.78459
Csa3G121590	blue4	33.7368	30.815	26.1464	27.6387	28.593	26.341	37.0809	34.4558	35.2159	34.6283	39.2117	38.1644	41.0689	41.4912	41.4302	34.0638	34.0121	35.3716
Csa5G165260	blue4	14.4667	16.0736	17.0916	15.7388	16.5287	16.6404	13.8919	15.148	17.116	12.6616	12.797	14.3579	11.8454	12.6879	11.3428	13.4243	14.6811	12.0375
Csa5G154810	blue4	38.1933	44.1504	28.101	30.5375	29.462	31.6028	43.6655	50.0711	45.1642	60.6051	48.6279	56.6964	74.4506	74.7731	66.3475	61.1926	58.9051	56.0168
Csa2G437115	blue4	13.1451	10.678	12.3757	17.1611	19.6475	14.2645	17.8541	14.973	21.946	20.1401	24.1392	18.3924	19.2431	18.6233	19.0424	15.137	17.1681	15.0844
Csa1G041540	blue4	36.4697	34.5831	26.9072	27.8181	25.5797	22.1495	27.5989	29.3475	32.9522	32.5175	38.2591	33.9865	38.7869	42.3894	44.8559	32.8854	34.8425	26.2068
Csa7G072880	blue4	49.0463	41.9835	6.83216	33.7291	31.0043	29.8209	147.119	163.136	153.813	80.7561	86.8068	107.353	175.471	217.585	257.27	92.4265	148.399	48.2847
Csa4G648530	blue4	23.3112	28.4191	55.8697	42.1656	47.0798	30.1703	21.8447	18.0434	23.2029	36.3406	40.9718	41.9505	12.3526	18.4009	29.1074	37.6197	35.0376	28.554
Csa4G638370	blue4	129.866	113.189	49.711	112.931	96.7195	107.326	108.155	96.8736	109.558	143.953	144.561	128.656	153.818	135.016	126.317	104.876	96.0192	133.068
Csa3G799120	blue4	57.4436	30.4161	22.9328	21.8355	29.557	27.0074	41.8285	39.8274	47.4464	44.2633	46.7078	38.6866	69.1354	63.6727	61.3666	28.8563	30.5731	23.843
Csa3G866470	blue4	40.1114	25.5256	39.8405	36.7911	31.3068	37.6525	64.1095	60.6799	67.8178	48.2808	69.5034	46.5748	48.4607	59.9507	67.4612	55.4067	50.438	29.0809
Csa7G058580	blue4	82.6887	86.108	96.7556	49.8083	52.9082	53.382	32.0433	31.1566	33.5293	53.4428	41.8903	47.4091	51.1645	42.9483	35.6459	54.9865	72.4321	68.8802
Csa5G622570	blue4	137.725	94.2748	89.5231	128.944	139.308	129.785	159.192	152.384	142.487	135.648	163.295	137.297	126.11	135.855	135.295	115.81	119.954	100.469
Csa5G609640	blue4	2.17136	0.874162	0.598551	2.54156	2.63545	1.76755	11.7042	9.93959	11.6291	6.93071	9.04058	9.06595	11.2517	12.6842	15.083	8.02029	11.3256	1.50757
Csa6G147640	blue4	26.2066	18.4374	15.4187	23.2047	23.0066	20.069	25.9214	26.5569	33.1081	25.9219	28.0832	27.4106	28.7675	28.4545	33.0242	28.9526	29.5741	21.7394
Csa6G327430	blue4	22.0958	19.5879	17.789	25.8515	28.3922	36.0339	14.4722	19.9653	20.4273	9.93187	15.4076	10.2567	11.8769	17.2464	14.0295	17.8113	22.8712	38.9759
Csa3G875980	blue4	7.72457	4.8169	3.23349	4.58585	4.03825	3.07616	4.4714	3.99128	5.22812	5.8746	8.75145	7.80585	7.76866	7.69837	8.73976	8.50367	6.79595	3.82883
Csa1G071940	blue4	17.6599	16.1045	26.6195	6.38675	6.54664	9.21879	3.65819	6.19942	4.45833	3.72876	3.11882	3.72361	4.03699	6.3283	2.30329	10.0038	6.47656	17.825
Csa4G646090	blue4	49.606	60.8131	45.448	56.3877	68.173	56.4661	78.8805	75.3872	73.8304	94.9458	80.2841	84.7494	75.3625	71.8945	68.727	88.2392	68.74	43.7756
Csa3G791540	blue4	10.6357	12.4976	9.66625	16.9202	13.8007	11.3312	21.5059	21.9242	28.8633	23.1156	29.8661	24.4748	31.3672	33.8266	30.7219	29.0275	30.8167	23.2891
Csa4G507950	blue4	22.3873	19.4524	17.7589	18.9974	17.9555	12.6802	22.8793	23.2865	22.3419	20.7972	24.9748	30.9188	26.7298	26.8436	29.9582	20.98	21.6725	18.1287
Csa1G642540	blue4	49.198	35.212	35.1581	35.1395	36.6729	36.7388	42.2031	44.8204	39.6273	43.034	44.9076	55.9709	59.0206	65.5029	56.8441	47.7526	43.1791	47.4448
Csa5G011710	blue4	17.9073	19.2155	17.2867	20.962	21.9376	19.7095	28.0997	32.5756	29.0739	28.488	27.7572	31.5974	22.8073	27.2391	26.3299	21.879	22.5387	14.2277
Csa5G154910	blue4	6.86773	4.28147	0.986156	11.3349	11.9665	9.83901	18.8661	18.1516	24.453	26.4052	29.3055	23.1132	25.9419	25.9447	33.8009	18.9281	26.388	20.9951
Csa2G368870	blue4	3.71865	1.52423	0.575563	2.57512	2.18149	2.38795	10.0951	10.3846	10.4692	9.31116	11.0791	13.0283	12.8486	17.1445	17.6201	9.86163	10.8059	2.27005
Csa3G646580	blue4	58.3767	45.5859	38.1409	52.9784	56.6346	48.6492	64.0474	64.8178	62.4686	59.8243	67.7207	70.1133	57.9861	60.7524	61.4859	52.5919	52.3461	44.7697
Csa6G434400	blue4	17.9128	18.8705	6.82173	25.3922	27.3032	20.416	39.7303	40.1173	55.7214	35.822	33.5411	38.6204	39.7557	46.2959	59.5071	23.2069	34.5346	22.1273
Csa6G115610	blue4	3.74543	1.4861	0.419511	8.29288	10.4143	9.13191	20.0068	21.8201	24.1417	26.0439	28.8597	27.4796	18.4526	23.653	25.9154	22.7935	14.7628	3.90727
Csa2G236630	blue4	26.1698	26.2382	22.8274	31.0468	34.1039	29.0853	37.2526	37.9511	41.8872	41.8754	35.3576	42.838	36.7892	34.0871	39.5394	38.6309	35.7307	28.2765
Csa4G572310	blue4	5.67025	6.56901	9.72172	9.46767	14.5706	7.89635	13.3525	11.9225	11.9612	12.2179	12.4234	11.0111	12.4182	12.7674	12.8303	9.98007	9.11364	8.21366
Csa1G031750	blue4	10.1081	2.01478	0.869234	6.45516	4.08163	1.9597	6.30095	5.33234	8.48846	5.59906	9.0137	10.5074	7.70411	10.4323	13.4112	4.81451	6.77867	2.13002
Csa7G010300	blue4	53.6816	33.5118	28.6083	39.0582	43.3766	26.7134	62.2991	51.209	53.7939	44.1307	51.3994	47.281	51.417	64.5403	78.8016	40.0243	35.729	25.669
Csa6G00090	blue4	37.304	28.316	26.728	29.5574	30.3056	25.8667	35.1655	42.9808	42.1552	32.4058	31.9476	35.8981	35.7155	42.8623	41.8051	33.1778	36.0916	24.0279
Csa3G881840	blue4	30.7177	32.6184	16.4745	27.8853	23.1993	25.457	27.6729	28.2804	31.8239	42.1019	39.2575	40.9734	47.7784	45.3641	43.5931	37.8703	38.8663	34.8759
Csa7G395770	blue4	5.121	0.932454	1.3406	4.65035	4.7047	2.31869	8.40246	7.31899	8.32961	7.49911	10.5972	10.3131	9.72911	13.28	16.0154	7.48052	10.4754	2.06492
Csa3G895080	blue4	23.0421	26.4158	20.3382	19.2606	23.1364	21.3123	26.3321	27.2942	25.5935	29.0602	29.3195	31.3043	22.6038	23.8402	24.2227	26.5822	25.2824	18.6594
Csa5G602130	blue4	50.2335	42.4996	42.8248	49.1939	50.8184	51.216	59.2869	55.3562	57.0406	48.845	56.9387	56.0089	50.9118	57.2058	56.6789	49.6077	54.5615	35.9441
Csa3G689790	blue4	66.5797	80.1804	41.1087	115.683	128.78	109.951	112.68	111.392	112.66	109.59	138.925	124.716	140.143	154.637	170.285	113.376	123.973	102.738
Csa7G031720	blue4	22.2296	22.3602	17.4488	15.0555	12.8725	14.7256	15.0761	14.4623	14.0702	21.0522	19.8095	23.5634	24.3803	25.7534	22.5245	19.8414	19.6976	18.9052
Csa6G133750	blue4	28.4996	27.7204	11.835	32.9965	33.9653	38.3057	52.8441	54.6686	56.0378	48.043	50.1088	56.3735	60.3532	61.4627	59.7308	46.9521	41.1192	31.923
Csa2G009510	blue4	6.61823	3.03722	1.44569	3.14826	4.45447	2.99985	14.4162	13.8203	13.1787	10.0717	12.6963	10.3038	14.509	16.9134	20.1388	10.8866	12.9236	2.04814
Csa4G006190	blue4	0.839829	2.32471	0.155386	5.94393	10.6442	12.5188	17.0367	14.7825	17.9859	18.9546	21.3384	11.2347	20.9916	19.5406	17.2645	9.97108	6.89552	2.25288
Csa3G850500	blue4	9.26231	6.90105	5.79172	6.01064	6.58684	6.23336	10.0216	8.1333	8.52914	9.06561	11.3765	9.35978	10.8273	10.9964	12.0376	9.32758	9.8878	8.11938
Csa6G425140	blue4	3.07316	0.690205	0.312084	7.1123	11.7193	9.92493	22.8226	25.335	24.4888	26.0459	25.6806	27.766	21.4693	25.7579	28.4916	22.743	17.7806	3.62855
Csa2G404890	blue4	14.1606	13.3125	10.4055	12.0451	10.9245	10.3822	13.1726	12.7613	14.383	16.1663	15.2651	17.3095	16.6154	18.4035	17.2262	13.8999	15.8426	18.0414
Csa3G110600	blue4	46.6043	46.0997	35.2866	38.447	36.7408	36.6503	41.243	42.1044	43.0052	45.0041	40.1928	43.6104	45.832	48.563	48.5778	40.6737	38.7786	38.2911
Csa4G563190	blue4	49.8843	67.9126	76.4109	39.8553	47.7316	51.5531	82.0018	88.6072	76.428	69.1923	75.0746	79.1708	88.2508	105.258	94.4304	88.887	85.3305	72.1338
Csa3G016940	blue4	45.647	44.2647	42.5022	40.0289	41.6999	37.5449	56.4835	50.4707	51.3109	50.8091	54.2035	54.5528	52.9873	53.7125	53.8459	47.2351	46.4831	44.8785
Csa6G133760	blue4	170.26	165.299	106.099	106.212	96.7594	96.2993	139.94	136.636	142.776	151.145	144.639	166.862	206.547	215.257	190.392	155.001	153.164	142.106
Csa3G006720	blue4	151.798	138.178	157.903	144.915	144.314	154.533	195.142	176.277	204.629	177.576	180.246	193.847	204.682	214.304	245.085	201.156	199.194	163.826
Csa7G336480	blue4	213.477	29.48	7.4086	230.58	254.072	177.116	394.565	362.222	439.705	392.626	490.131	355.739	374.949	389.4	558.576	272.645	282.017	95.8934
Csa2G396190	blue4	12.4575	1.67879	1.16003	29.2771	28.1765	29.8989	33.376	36.4731	33.2179	29.4737	30.8652	26.5495	41.3418	35.7199	35.8568	21.6852	23.0891	19.9578
Csa2G058640	blue4	95.7735	86.7386	94.8888	91.0098	81.6171	89.3438	48.2115	59.3852	52.8383	42.9602	51.4248	38.8539	44.6565	47.1973	42.0736	49.3258	59.6618	80.4411
Csa4G363450	blue4	47.7807	45.5232	38.385	42.63	37.8254	40.7112	46.6075	45.7175	45.7394	45.1974	49.3528	55.513	54.4199	56.1671	55.7373	55.0992	55.3206	52.3469
Csa1G073840	blue4	65.9371	67.6221	77.7317	87.8754	74.788	79.761	58.2328	65.0163	70.7304	47.8115	36.712	40.4175	34.2859	30.1954	26.2604	42.1961	56.3983	64.5068
Csa5G608560	blue4	64.6455	66.2705	55.4336	41.3565	43.1958	43.6113	56.5131	57.5249	58.595	70.135	63.6743	68.4237	70.9184	71.2122	63.9937	58.6011	54.9599	64.8886
Csa3G119740	blue4	21.1577	16.0073	6.7681	16.4154	16.4234	16.6702	22.6093	22.2906	22.0367	19.519	20.9954	23.6481	33.4073	34.1658	35.0144	23.7456	22.8498	18.8823
Csa5G623490	blue4	33.9341	42.7448	16.8697	30.688	28.5161	33.5961	49.1715	49.7301	49.4034	43.4657	37.606	41.8435	61.274	54.1633	50.765	48.2095	51.8167	63.4927
Csa6G501900	blue4	16.2589	11.7675	9.18475	19.416	13.4396	15.1786	19.1137	18.7868	16.6417	14.3697	14.4111	17.8671	15.3652	16.0325	18.1755	14.7819	17.1665	14.1546
Csa6G504420	blue4	37.7555	33.3697	25.0538	29.7369	32.6935	28.1367	34.2969	34.4678	35.0634	48.8705	46.3734	52.0777	51.6786	55.3916	58.0197	48.6635	53.3574	44.5311
Csa6G105680	blue4	169.682	157.18	140.784	143.768	146.825	139.723	188.93	201.102	194.631	174.094	204.796	181.356	196.786	216.146	224.891	208.722	202.545	157.111
Csa5G576760	blue4	2.57775	0.744414	0.168534	2.81272	2.82193	2.65434	9.78121	10.3071	8.99824	7.05633	6.71367	7.3763	10.5106	13.44	11.2996	5.66806	6.39092	2.19785
Csa5G154230	blue4	56.7476	67.893	72.3252	106.275	66.2242	100.164	41.6526	37.8545	33.2928	20.0929	25.6445	22.532	27.9319	22.6754	18.8662	36.6034	69.1371	86.235
Csa6G425860	blue4	21.3355	20.9008	9.37179	21.0312	18.6858	20.7735	22.5872	25.8008	27.8594	25.5965	25.2654	25.1827	32.1214	35.1628	36.195	23.6888	26.7337	27.6382
Csa3G011650	blue4	56.8298	50.3071	31.385	30.1043	32.1782	31.7229	49.4695	51.0317	53.7565	49.654	58.9868	50.1544	63.6862	73.9519	64.1803	47.6479	48.8792	49.9202
Csa7G374670	blue4	35.5813	39.0158	28.8706	39.9585	37.7726	36.544	46.6168	50.1091	47.9016	44.3752	44.3839	50.7992	54.0807	53.618	57.7858	45.1872	50.2566	45.6957
Csa7G343310	blue4	2.60654	0.986893	0.349227	3.39988	4.24482	3.51695	16.5236	15.3774	16.7423	13.6532	15.94	15.7433	20.5291	22.1532	24.249	10.6558	17.7408	2.42225
Csa1G008550	blue4	19.7655	1.8217	0.661556	13.2032	12.4063	8.29358	33.6702	32.9681	33.4094	31.96	41.3117	42.8047	45.8323	57.4088	69.1116	30.3724	38.4252	4.09303
Csa1G408700	blue4	7.61415	3.14277	2.38513	6.26649	5.63103	4.22174	9.99199	8.60272	11.2906	4.60436	7.95186	7.48939	9.38961	10.0552	14.883	5.58174	5.70156	3.24306
Csa2G370510	blue4	19.5286	21.0397	13.585	10.7305	11.976	14.8329	33.2239	26.7162	29.6811	35.1773	35.7167	38.2153	32.3244	31.2125	39.6678	36.6899	29.5167	16.492
Csa3G408540	blue4	503.664	339.697	270.169	354.745	446.679	333.087	868.329	782.501	845.142	962.512	1247.89	1031.08	1267.47	1320.51	1451.31	807.003	1221.97	324.143
Csa2G278160	blue4	15.3074	14.1397	16.036	11.8454	11.8032	8.81928	22.0846	18.4827	19.2281	19.2597	21.4928	27.3066	26.4206	28.485	31.7418	18.9845	22.3563	13.6722
Csa3G134820	blue4	12.1273	7.7152	5.153	13.1175	11.1304	10.9251	20.5566	17.1378	19.5431	19.0774	21.1531	20.0936	25.2869	27.3427	27.2586	16.8191	18.9724	13.7404
Csa2G357280	blue4	5.97942	10.4274	11.0848	7.89785	5.45639	5.86488	3.51428	7.67279	4.01371	1.12027	1.6543	3.07238	2.66243	2.89868	1.08465	3.47375	4.65984	9.4307
Csa2G036610	blue4	30.3961	33.3614	40.0641	43.8101	41.7131	41.0532	39.4982	38.9375	34.6688	31.7642	32.4985	31.0476	29.4955	27.8443	24.9847	30.28	25.5459	23.9486
Csa6G193620	blue4	646.544	489.695	414.938	506.839	650.073	493.282	1202.22	1096.17	1302.14	1081.3	1404.12	1180.46	1070.58	1254	1401.32	928.448	1331.95	376.1
Csa1G065960	blue4	19.0029	15.8535	21.9747	17.4176	17.4378	15.9569	21.8574	20.7374	22.4407	19.8559	18.3868	26.9374	22.5401	21.6907	24.5997	20.9423	21.1931	23.5607
Csa1G306800	blue4	3.93458	5.13729	4.80971	3.46497	3.78581	2.70514	4.68735	4.71758	5.05194	6.56488	7.21299	6.27593	5.74731	6.82035	5.38206	7.42428	5.05577	2.36172
Csa1G528610	blue4	122.605	123.619	115.445	153.722	138.219	146.859	78.258	87.7125	82.1233	88.0915	87.8334	82.9677	71.64	59.0175	55.8181	85.9025	89.2606	111.549
Csa5G634330	blue4	37.5263	34.12	34.9951	58.3909	62.1571	55.138	46.023	52.3024	54.2774	32.6521	35.9899	36.0869	31.9154	31.6997	27.3491	35.2391	33.5612	25.2341
Csa6G115640	blue4	6.26169	5.7472	1.89788	10.5435	8.45716	8.24147	12.2442	12.5802	16.4598	10.0402	9.51028	12.7979	11.2971	13.0833	17.0785	13.2209	15.4659	9.35635
Csa7G322600	blue4	64.502	3.04601	4.59059	63.3858	30.7974	17.694	38.5955	23.0941	28.2498	26.5591	42.3035	59.4859	37.2628	47.6874	93.6658	25.8858	27.4424	14.089
Csa6G401400	blue4	18.4009	21.7394	10.7572	13.8896	14.3886	18.4496	24.6652	24.2289	26.1316	22.3407	23.1637	23.1393	23.2581	29.2353	28.5658	22.617	30.0639	30.7237
Csa5G199810	blue4	38.2439	31.4061	24.9867	20.9297	22.7651	23.1902	24.6253	25.1618	27.9266	31.177	29.7244	30.2645	35.1297	33.7553	34.9802	30.08	36.6218	39.2666
Csa3G687730	blue4	246.258	274.175	385.247	261.771	273.432	264.226	177.843	168.556	180.108	237.984	218.533	209.532	162.358	160.024	160.465	197.654	184.89	181.701
Csa6G483270	blue4	48.6447	53.4418	50.6229	42.9372	42.7275	37.2776	34.0891	32.3311	32.8594	36.4815	43.4312	44.5487	29.9009	29.6809	28.4778	40.3296	39.8715	37.0922
Csa5G623700	blue4	7.55999	4.39459	8.12004	7.60954	7.12317	7.30143	11.0361	11.6484	13.7074	11.5628	13.1383	15.8938	9.52676	13.3872	13.4135	8.64833	8.24749	4.82264
Csa4G629450	blue4	28.5316	21.3017	26.0974	30.3247	27.1896	27.7242	34.623	31.6382	36.7368	32.0881	38.4204	29.8181	37.7629	43.9722	43.6581	32.6569	41.4098	37.1906
Csa5G150420	blue4	1.1378	7.51847	8.53001	7.88123	10.5699	20.1877	5.43064	5.78174	5.45072	1.1561	1.72631	0.737035	2.14239	6.44794	1.56119	6.26496	7.84548	17.561
Csa1G572400	blue4	12.6327	13.6682	12.0918	13.566	15.0474	11.4888	16.1221	15.964	15.7061	16.8276	20.4137	19.987	20.588	18.394	19.2985	16.4217	16.5797	18.0603
Csa7G004100	blue4	23.6602	17.7978	14.618	13.6716	11.329	14.3561	12.518	13.0114	12.9827	19.3281	28.1962	21.05	23.7926	22.2127	20.5083	19.2199	18.6379	17.1109
Csa6G056510	blue4	9.38135	0.390081	0.351992	5.9034	5.90832	5.30683	18.9725	15.7345	21.6215	14.0658	18.4025	15.0135	22.9456	22.2905	30.6614	10.1011	14.9462	2.22616
Csa5G208470	blue4	12.6749	7.70605	8.14311	5.17195	5.79105	5.12633	6.02584	6.49843	5.28154	8.6228	12.9894	8.934	10.5053	10.5392	13.1319	8.18228	7.48291	7.6709
Csa7G432640	blue4	38.7156	34.9206	20.8683	24.9754	21.7988	26.2286	27.6541	30.4538	29.5701	36.7833	33.7402	39.161	37.2604	40.3955	35.0985	27.9094	30.175	26.0425
Csa6G014720	blue4	27.4537	27.03	23.8016	25.519	24.5205	22.2336	30.3507	30.2087	26.8704	27.6907	28.9107	31.3488	34.2065	33.2027	32.9474	31.7774	29.7443	30.3055
Csa1G560690	blue4	4.83221	2.81373	1.96877	3.94672	4.0773	3.24508	8.15027	7.9393	8.66906	6.9594	8.86365	9.51635	10.1747	11.9299	11.5734	8.01276	9.20135	3.68729
Csa7G047290	blue4	10.0105	2.04177	0.511778	7.23108	7.4055	7.05277	14.6954	13.8827	14.2774	8.60768	9.8544	9.93833	22.8264	23.3397	26.8083	5.13725	12.0384	2.74816
Csa6G519720	blue4	43.9628	33.7353	33.5079	51.4532	52.7558	54.055	61.1973	65.5938	65.7296	63.6833	64.375	60.6435	61.4808	63.9606	71.7506	60.7826	58.3167	49.9739
Csa6G199780	blue4	58.2028	50.7616	72.7604	43.4901	40.3552	36.5223	71.0391	58.9065	61.9725	76.4886	81.347	105.985	92.5291	97.9739	111.205	73.6639	79.011	50.9165
Csa3G115080	blue4	16.982	16.8032	16.1441	18.1749	18.8649	16.7722	21.8814	19.8138	18.5262	26.5794	23.5412	24.9028	16.1914	18.2022	20.5489	23.6672	22.3939	16.9606
Csa6G084580	blue4	11.3501	14.5596	0.921959	33.9964	50.9888	34.8178	70.5866	77.5382	125.299	158.489	150.775	110.859	199.567	186.722	183.954	76.555	115.442	54.5822
Csa1G042240	blue4	21.6939	18.9088	22.9799	14.7702	12.8155	14.4481	19.7041	20.084	19.1694	21.7486	23.7904	23.6537	24.6433	24.3717	23.619	19.9752	21.8697	25.7844
Csa4G308610	blue4	12.7298	12.2212	11.5581	6.17753	6.12019	4.89621	10.9257	9.58569	11.3106	14.7673	13.5993	17.3072	17.6067	17.7802	17.8508	16.0498	15.7005	19.3961
Csa4G665650	blue4	50.8022	48.2894	40.4007	39.4392	40.5793	39.2223	49.3405	50.7264	49.2755	52.931	50.5092	56.52	56.188	53.8552	55.6533	47.4296	52.8927	56.1381
Csa4G433730	blue4	20.6586	18.4112	13.1258	19.6122	17.8919	20.5707	27.6903	25.4502	29.9954	22.8427	21.2151	26.3655	28.1332	26.6005	26.6895	23.9214	29.0138	25.6543
Csa6G157680	blue4	236.463	225.336	186.902	181.285	197.042	169.281	254.52	261.405	280.019	238.687	275.036	241.889	217.961	244.73	255.126	237.215	251.04	177.75
Csa6G517410	blue4	12.3784	13.9848	6.68421	11.3586	8.36473	10.5064	9.6331	11.6682	12.3883	11.5887	13.274	11.9092	17.4657	15.296	18.6395	9.55407	11.761	15.0173
Csa5G167010	blue4	35.9912	34.9335	24.0595	32.4096	27.1497	36.9238	26.9112	25.8763	29.419	38.6403	46.1352	34.1555	72.3894	64.9642	49.4067	39.6944	39.8462	47.4525
Csa6G445130	blue4	14.2996	9.13502	2.33523	14.2035	19.4004	9.96631	24.044	23.9157	30.7729	18.8189	27.2658	19.4665	43.2712	48.9457	46.0098	13.7638	21.8956	22.311
Csa3G175630	blue4	2.2151	0.131839	0.0146871	2.87743	2.54009	1.92282	20.1681	18.7196	19.5461	11.2817	10.8365	13.9729	27.7035	34.5478	38.5418	21.3079	24.2528	2.94964
Csa6G344250	blue4	18.6669	12.4314	9.48892	17.1597	15.7263	19.1883	13.4771	13.8912	11.6501	22.492	20.9846	21.2741	24.7086	18.2328	23.8878	21.0027	24.1055	16.9174
Csa5G589330	blue4	41.7219	30.5044	31.098	27.1204	36.4612	25.7577	50.6667	51.3012	56.2139	52.2361	62.9746	46.2796	53.0311	56.5273	58.6239	53.6099	56.1388	38.9808
Csa3G119350	blue4	117.954	90.8917	94.2604	89.8171	93.738	91.6979	118.72	111.55	124.75	109.853	125.376	103.194	104.859	124.261	117.202	106.514	102.114	73.8229
Csa2G378560	blue4	51.8089	39.0762	53.1355	37.4285	40.9658	42.7837	56.2459	48.6684	55.3776	54.4076	63.3724	67.1193	59.0917	64.3741	70.4287	60.9177	57.8155	40.7829
Csa4G280450	blue4	7.87312	5.60007	3.02864	6.97721	6.13787	6.37715	7.60216	9.16192	7.8365	8.40324	9.32492	8.44512	10.4401	10.8126	7.64791	7.1582	7.43198	6.46075
Csa4G620590	blue4	3.77656	0.601451	0.452269	4.83166	9.73806	7.72427	15.1327	14.4572	20.7201	15.5912	12.0336	13.4355	12.2531	16.1419	21.5615	19.0141	15.0032	3.18418
Csa1G572950	blue4	75.4138	39.3133	40.7035	71.8047	92.861	67.7771	206.548	172.352	200.44	201.707	299.188	242.46	275.77	317.925	338.224	165.815	238.655	53.8527
Csa5G169090	blue4	3.93432	0.451226	0.214298	12.2593	19.2381	14.3623	46.8027	49.7666	54.6011	41.6158	47.0405	43.8816	32.9972	41.1771	46.3525	35.9366	31.6283	4.34726
Csa3G133250	blue4	3.4258	0.86208	1.21007	2.72547	2.25127	3.16109	9.37019	7.7274	9.90513	5.33554	6.17304	5.52997	7.77671	10.4597	12.3619	5.46603	7.27245	1.53164
Csa6G491700	blue4	27.1804	22.8897	27.5694	24.1888	26.0578	27.9617	36.4451	40.9372	40.3631	41.9964	37.7989	45.0366	34.1947	41.0267	43.7588	36.1393	37.2656	20.8594
Csa7G375770	blue4	45.7285	31.6572	29.2215	37.5784	44.8764	36.8323	39.6457	40.1198	49.1812	44.1223	51.9129	48.3832	43.7914	42.0088	39.66	36.5031	39.4928	30.5222
Csa5G623850	blue4	8.2752	5.23853	4.24747	10.7302	9.44523	9.39255	11.0777	11.7522	10.9149	11.4488	9.35381	10.833	11.2092	13.308	14.4189	9.51427	9.4086	8.24037
Csa3G176860	blue4	6.76871	3.34025	2.364	10.769	9.38992	10.0762	19.1454	16.5398	16.9886	12.901	17.6905	15.1657	14.185	15.0784	19.7749	10.4952	12.9128	6.37358
Csa3G150820	blue4	5.70531	6.28811	6.81301	4.12632	4.18472	4.2579	5.9016	7.31364	5.50448	6.44086	5.9274	9.46786	6.11743	8.16591	8.02583	8.56516	8.33503	9.69221
Csa2G379290	blue4	49.9562	33.1643	33.0403	44.7195	46.0837	43.0499	57.2087	61.0231	62.9742	58.3088	78.3807	65.8935	61.3411	70.0044	79.0221	54.0401	55.5122	37.6247
Csa2G354730	blue4	4.77641	1.59731	1.05981	1.70441	1.59491	1.89743	7.96903	4.23811	7.21527	7.25649	8.90485	5.6352	10.2314	12.3196	13.7979	7.85993	9.58836	3.21226
Csa3G710220	blue4	26.9308	22.5819	14.6861	24.5937	29.9638	26.5553	29.1483	27.792	28.4111	26.1132	33.6609	24.827	31.8447	30.8831	31.9684	27.6411	26.283	23.0013
Csa6G108570	blue4	95.207	104.248	73.5042	139.574	113.675	99.8645	77.9583	86.8181	87.6073	49.9855	68.9068	47.6974	65.3504	50.681	44.5225	53.8154	73.2169	102.912
Csa3G730970	blue4	9.85115	6.43963	6.74576	7.12964	6.9919	7.17551	9.38881	8.89899	9.07535	8.03701	8.56759	9.84647	12.0492	13.5893	13.0551	10.2688	10.5898	8.13943
Csa6G188110	blue4	14.1388	11.269	11.6996	20.7848	21.1744	20.0159	28.1226	25.8565	28.6107	30.0728	26.251	30.4232	37.4535	37.0912	42.2941	31.133	27.1664	17.9705
Csa6G181590	blue4	68.9189	76.1776	91.0603	71.0879	76.954	73.5529	84.8251	81.9239	78.8682	82.8181	85.1394	92.6421	85.3238	90.828	96.7709	83.9839	75.2966	65.6338
Csa2G345960	blue4	70.3174	64.1566	91.9939	94.1001	88.4311	95.2293	75.1993	96.0186	100.126	45.2644	72.4856	71.7427	54.602	69.8922	67.6165	71.2522	74.4983	75.7331
Csa3G462670	blue4	24.4848	26.0908	24.8425	31.3055	29.192	31.1285	38.5175	36.052	37.3803	34.7509	41.0313	33.3472	31.6322	33.773	36.4157	30.7843	33.2473	30.1533
Csa3G746550	blue4	23.3735	21.0886	12.8511	23.4184	23.0881	20.0164	28.2985	30.7456	28.6734	25.0708	26.4606	29.0365	31.5485	32.8514	32.9874	24.597	24.9727	22.7077
Csa3G734280	blue4	3.71438	2.01679	1.07051	4.50898	3.55247	4.70738	12.5474	10.2705	12.6491	11.5777	11.5765	15.0964	13.7204	16.3178	16.1297	9.43945	9.51294	6.68523
Csa6G013350	blue4	650.767	769.024	1076.25	747.706	819.335	662.24	406.719	401.055	433.991	559.714	704.285	630.384	363.69	364.007	413.493	838.783	916.219	712.396
Csa5G175970	blue4	130.614	129.663	172.105	251.602	257.603	255.329	161.095	185.699	160.787	104.947	100.536	91.4847	62.5485	64.7122	50.5499	40.155	45.1994	75.9206
Csa3G305640	blue4	4.21356	5.31193	5.91054	6.42602	7.66757	5.18764	11.3717	8.78511	9.60356	8.25576	10.8268	9.38852	9.24381	6.59227	8.10662	6.06586	6.83086	7.33059
Csa4G031040	blue4	128.548	111.517	85.8248	100.881	92.6561	92.9051	131.341	123.394	134.473	106.845	111.882	117.64	141.382	149.043	136.871	101.48	111.154	97.906
Csa3G009510	blue4	97.4738	152.183	244.067	106.864	98.6859	96.3117	53.6773	56.4106	56.0929	56.1837	69.6809	80.0231	27.3575	37.989	32.9484	111.246	130.431	207.144
Csa5G523060	blue4	11.437	9.95913	8.06311	8.1736	7.1285	7.85547	9.94139	9.36654	10.6928	14.4055	11.9601	13.3305	13.2964	13.6582	12.7942	9.80333	12.2055	11.1003
Csa5G569330	blue4	10.9003	9.18654	8.23821	9.82957	8.47041	9.53481	14.0494	16.4393	16.3945	19.4573	16.9929	21.468	14.4663	18.0153	18.2854	17.9426	14.193	9.25367
Csa7G337600	blue4	66.4133	83.8962	71.1267	73.7842	73.2984	70.127	85.6594	99.6227	101.662	87.971	86.8242	93.6356	87.2506	93.6564	94.5881	104.081	96.669	81.1068
Csa3G846030	blue4	45.8257	48.104	52.811	45.5735	45.1155	44.9883	47.9867	44.6059	50.6954	59.5725	53.7417	63.2575	45.5329	49.9609	56.2697	47.5866	46.8017	36.5041
Csa7G101780	blue4	7.21929	6.87224	1.67159	8.17726	8.41041	8.81682	13.349	12.1967	13.6645	14.0063	9.46338	12.1729	14.9335	16.143	16.0679	15.6866	11.8183	15.8068
Csa2G406700	blue4	8.35735	4.0796	4.75323	6.28492	5.78619	3.69951	14.9848	10.8532	12.6201	13.4018	18.7209	18.7254	16.3553	17.6204	19.7187	11.7924	12.7109	3.46589
Csa2G252030	blue4	165.415	133.364	152.404	168.485	184.335	157.408	186.061	160.797	213.818	215.722	275.288	222.951	165.107	180.2	215.385	205.56	194.734	142.81
Csa6G235550	blue4	28.4177	28.736	23.1999	24.5526	23.9421	25.1607	36.2368	37.4419	34.5103	31.2105	32.3638	37.6515	35.5858	41.1932	40.7849	32.5177	36.1202	28.7321
Csa5G273940	blue4	3.01314	1.27716	0.320125	1.70209	3.57345	1.55134	10.0157	6.49978	7.69003	10.3593	10.4229	8.27819	8.4241	10.2524	11.3372	8.45751	6.40482	2.06282
Csa2G433410	blue4	61.4644	53.8841	48.2297	47.0645	47.6801	44.2681	56.2875	52.0352	50.8391	56.5155	63.0475	65.299	63.1723	65.3089	63.9489	51.4645	52.4607	50.9743
Csa3G852520	blue4	52.5343	49.3155	52.7283	47.6455	52.7329	57.2161	67.4938	57.7543	59.1208	63.5767	65.3299	60.1157	61.2476	64.83	69.5371	53.7156	53.4754	46.9404
Csa4G641640	blue4	83.5202	69.272	57.4881	61.7349	62.7836	67.7279	85.9428	84.0795	77.8006	76.8304	90.6106	79.1482	103.467	103.795	100.641	76.4408	77.0138	63.524
Csa6G055910	blue4	48.7256	37.9107	35.7537	33.806	32.3315	36.8711	43.8461	44.979	46.2163	50.5139	40.213	49.9426	44.6485	50.4858	49.7382	42.4465	47.1263	42.7786
Csa5G175930	blue4	10.2127	9.30654	5.50033	8.73288	9.46558	5.10189	14.0897	12.834	13.9142	15.2896	14.1328	14.4584	17.0469	21.4168	21.3836	9.18661	13.5425	8.75526
Csa1G612950	blue4	28.2995	27.6732	15.5107	10.1601	10.0536	10.9407	9.87541	10.6081	11.6141	25.5284	27.1511	27.0165	35.0478	35.0397	30.147	21.3305	25.5591	28.5898
Csa3G825080	blue4	76.8724	77.9113	86.3037	72.4284	60.5305	80.3276	70.9507	68.1566	73.2771	48.2798	42.182	49.2184	61.793	58.4942	51.9814	67.1382	80.0093	93.3154
Csa5G457240	blue4	4.95318	5.09604	4.98165	2.72921	3.34918	3.49803	7.85628	8.46725	8.87605	9.39348	5.83585	7.02071	10.3366	10.7563	9.67573	10.4311	10.5626	7.49931
Csa5G484670	blue4	18.0152	9.04477	9.63523	15.2351	13.8029	11.8287	17.6884	16.4845	21.0522	16.9231	21.8765	20.2685	14.8232	19.0831	21.8041	13.7799	15.691	10.7664
Csa2G379270	blue4	1.36747	0.821028	1.3096	2.28235	3.27458	2.39972	5.57237	5.46811	6.78744	7.63224	8.05623	10.6656	6.4542	8.51352	8.04705	7.89412	8.40887	2.3709
Csa4G279880	blue4	27.7204	30.6543	24.9955	29.0439	28.4638	25.236	41.065	39.309	42.0526	41.9347	34.8112	42.7654	49.2565	51.8285	51.6113	46.2614	43.2963	45.3018
Csa7G447720	blue4	28.4299	18.2074	13.252	23.4338	21.2236	17.5268	32.9306	34.5715	34.0367	28.1649	31.6788	36.7695	35.2281	38.9412	42.0613	32.2675	30.5071	21.4734
Csa4G055310	blue4	63.7704	64.9608	46.6364	77.6557	71.313	74.8431	71.8786	78.705	66.8018	79.0607	83.1233	92.2192	90.9476	83.6792	79.1755	68.25	67.2348	72.1674
Csa7G448860	blue4	8.32069	7.58173	4.81968	16.6647	16.3523	12.2451	13.6269	14.6439	14.6752	21.9382	24.5767	27.9163	19.0037	21.796	24.8148	19.4561	26.4611	16.2293
Csa7G234160	blue4	246.098	194.641	164.973	316.444	323.229	322.579	363.53	309.997	346.599	333.104	387.818	350.664	433.243	424.879	485.814	326.293	327.132	290.929
Csa6G486750	blue4	19.8227	20.165	13.4785	13.1828	18.0548	12.4625	44.3137	33.632	46.0907	66.4818	79.028	75.607	106.293	109.861	120.061	75.1187	103.199	25.5963
Csa1G605770	blue4	231.161	193.999	294.248	327.545	292.827	331.237	286.669	305.76	307.528	173.835	229.562	182.748	139.77	142.247	155.866	234.556	201.111	250.566
Csa2G011560	blue4	32.1897	20.1533	9.84543	40.3598	35.9905	36.1345	56.9927	56.0627	54.9992	53.5398	63.1853	59.3252	65.6262	68.1206	79.7143	44.3208	49.6068	28.6011
Csa7G081680	blue4	11.2956	5.73975	2.35118	10.1398	8.7718	6.52774	20.6216	16.2463	14.5713	11.2024	21.6132	18.9387	14.1863	19.3056	35.2995	7.66344	11.2557	2.9339
Csa7G431970	blue4	17.3274	16.0101	8.61939	23.2881	21.5697	20.5237	20.5181	23.4963	29.8233	16.4735	18.5337	20.7648	29.4094	29.9906	31.4208	21.3675	21.5138	17.1878
Csa7G393970	blue4	87.035	65.4296	53.0865	109.874	103.243	94.1004	102.625	102.88	103.038	87.3355	101.875	111.176	88.2092	98.1499	111.246	84.2027	85.2242	62.6462
Csa2G361400	blue4	58.2355	42.5267	25.4285	112.936	99.1766	100.666	139.649	147.764	154.434	125.435	148.733	152.379	165.083	184.199	174.964	120.738	124.88	63.9013
Csa1G144290	blue4	29.1483	30.563	31.0028	30.3972	33.1811	30.5197	42.508	41.1947	39.7264	41.0081	37.3039	42.4047	40.9979	39.7951	44.3461	38.0752	41.2653	38.2512
Csa3G893950	blue4	16.3738	27.4689	25.5164	8.35359	6.47413	13.1654	5.22397	6.07329	4.47058	3.42064	4.03056	3.02169	4.64847	5.78222	3.0026	9.14919	11.0752	27.8008
Csa3G732400	blue4	7.26275	3.37336	0.461207	10.3664	13.0627	11.8244	13.9915	13.2353	16.6243	18.6134	23.0717	18.6767	36.4309	34.2364	39.9758	13.2716	19.2498	15.2999
Csa5G609720	blue4	38.3385	31.5275	39.6113	39.8289	36.8951	34.2419	22.4993	31.5889	27.0205	18.0812	28.4271	21.4776	20.7204	27.8743	28.5175	23.4127	32.0658	32.7281
Csa6G056480	blue4	13.0217	9.11141	8.61994	8.20947	8.29737	6.53051	13.5945	13.4777	12.1131	13.7553	16.0649	17.0089	12.0215	13.324	13.6983	8.73848	10.2993	4.27657
Csa3G104890	blue4	5.66741	4.3716	2.94541	2.26571	3.05041	2.71346	6.08591	5.52617	6.38083	6.73824	5.19269	6.93082	9.91259	10.1487	12.5746	9.27978	10.6591	6.7596
Csa3G843820	blue4	23.2393	28.1435	4.45534	19.0695	25.5918	23.2056	22.1822	23.9673	26.2727	37.2125	39.2132	30.0964	55.7569	59.167	45.1241	26.739	36.2454	34.4831
Csa6G020120	blue4	53.6867	43.2138	39.2805	45.7613	44.3372	43.0554	48.6806	48.5408	44.3215	43.2192	46.9367	46.4196	49.9142	53.2366	57.4936	39.4088	44.1398	45.7926
Csa2G238260	blue4	24.7321	23.2058	7.96443	46.7046	46.4673	35.6123	53.1289	46.3919	64.8121	52.8438	54.1663	52.8236	67.2863	68.5306	70.6692	51.2202	49.1303	48.5588
Csa1G024900	blue4	14.6338	14.9566	9.54589	12.4888	11.1027	13.9463	9.14174	10.9215	8.13584	7.82583	9.27851	10.8155	4.78641	6.48495	7.63082	9.62933	9.34612	12.8802
Csa5G584880	blue4	3.41097	2.40664	1.87273	3.76055	4.50254	3.62685	6.4282	6.27438	6.34625	7.11405	9.49407	6.85627	8.81974	9.19846	9.38591	8.22967	7.62435	4.91209
Csa7G041990	blue4	143.888	119.599	101.191	146.291	137.874	163.683	193.808	181.223	195.254	221.511	217.228	222.341	199.514	184.024	216.867	154.052	136.709	111.924
Csa6G491640	blue4	9.50383	5.68702	1.22184	9.40382	10.5609	8.443	32.6562	31.8474	28.4575	26.5745	26.7587	24.4333	32.7172	39.2678	38.3059	25.7321	20.4872	10.0117
Csa1G533400	blue4	70.4417	75.6655	45.7858	77.6572	91.0267	81.3285	107.805	112.319	111.292	119.308	114.248	118.759	93.2573	99.8354	93.3842	106.883	89.6837	56.2996
Csa3G728100	blue4	41.5034	40.4911	33.6323	36.9927	36.7721	30.8135	31.1944	33.3527	29.3588	25.1263	32.5391	26.0616	25.7055	24.1095	23.416	30.0941	30.3654	30.4762
Csa4G093000	blue4	72.077	74.2627	98.3612	93.1436	102.222	93.7735	132.221	119.482	122.376	121.138	131.537	127.007	116.876	121.096	138.186	112.08	111.133	88.8962
Csa3G904100	blue4	15.1806	12.1731	18.3509	17.5127	19.9334	20.0287	24.8749	26.9578	21.1854	25.6227	27.0059	33.0077	20.002	19.7408	20.2926	25.0901	16.4335	22.4137
Csa7G238980	blue4	38.4846	36.304	30.6117	36.4249	36.2508	36.8249	44.8098	45.08	41.8843	50.235	49.4224	54.6803	55.8054	52.7934	54.1792	46.7882	43.2054	40.8953
Csa2G009460	blue4	12.6545	11.8126	3.8282	10.6366	9.97103	9.22599	12.5761	13.8148	16.8097	12.0405	17.0252	15.8679	17.4829	17.8796	17.9971	12.6832	13.0204	11.5311
Csa1G005650	blue4	109.509	98.7058	68.4152	99.8559	105.965	105.491	75.9691	90.8397	100.286	66.1327	41.9797	44.4358	82.0498	58.5559	55.0388	54.6822	66.8286	73.9668
Csa2G418960	blue4	34.678	31.5424	41.6013	40.0866	41.4907	33.8245	44.8474	37.9148	45.96	41.7564	51.8379	49.7072	43.1777	42.6156	49.5504	42.1124	46.5244	36.9572
Csa2G419960	blue4	19.9472	13.2646	8.78663	16.2057	17.6122	14.1868	27.4925	27.8324	29.8372	26.62	31.4721	29.298	32.1095	33.7677	35.6414	22.7127	24.0298	13.0906
Csa2G404920	blue4	2.28016	2.66706	2.10682	6.28311	6.72568	5.61208	11.2691	10.9286	12.0703	9.88815	8.39715	10.2282	14.4951	15.545	13.3921	9.70335	10.5861	5.94672
Csa6G073490	blue4	16.5174	13.2607	15.8065	12.0786	11.6488	11.5443	12.7934	11.6338	13.0601	18.0476	18.4058	15.8388	15.1135	15.7724	18.454	18.0642	19.5137	15.1305
Csa2G225360	blue4	61.8976	9.50175	5.29958	150.085	186.938	152.821	444.087	411.897	434.746	407.608	539.909	444.538	422.542	471.39	528.365	330.248	446.108	62.5395
Csa2G297130	blue4	27.5868	26.3997	28.3662	23.7808	24.038	20.8331	40.2704	33.9359	35.9618	39.028	36.7302	39.2083	31.5503	35.2694	34.3697	31.9913	29.8807	26.5651
Csa4G269180	blue4	8.1583	4.98007	3.06395	6.25714	7.15284	8.3606	10.2726	9.47336	9.75886	13.2995	11.5014	10.133	13.6336	15.2304	17.4524	9.60875	8.74727	4.69212
Csa7G212620	blue4	25.2975	22.7847	14.7341	17.0702	16.2092	19.8665	21.2118	23.5544	22.7753	21.6977	19.1911	28.8243	25.7346	29.4435	27.9673	20.2105	20.1182	19.485
Csa7G074960	blue4	6.38845	4.42092	20.7589	9.52152	11.8272	13.8613	20.3858	20.6888	22.0369	26.3836	26.4322	26.6168	28.0816	34.0569	32.4538	24.4453	22.8847	8.01326
Csa5G650623	blue4	13.0981	12.7933	9.46449	12.0368	13.1114	12.1313	20.2926	20.0615	17.7994	16.3036	14.3251	15.8166	21.2042	20.7363	20.823	22.6174	19.9594	15.5299
Csa5G160150	blue4	17.9346	13.8147	1.87899	26.7802	19.5763	22.5081	23.9266	23.9366	24.5781	30.6041	28.4463	25.4675	48.274	44.9681	38.0214	25.5913	25.2955	23.8698
Csa7G450520	blue4	28.8505	28.7993	30.4739	30.1015	31.2864	30.8917	36.8864	34.3615	34.1186	32.0207	34.2058	33.683	38.867	38.0516	35.9018	33.5223	33.7045	33.0687
Csa3G608160	blue4	8.29626	1.87629	1.4109	5.97922	7.81324	4.19053	21.0871	17.6722	20.2465	22.6249	31.6528	33.2433	34.6745	42.5875	47.0507	28.0597	36.5555	4.1499
Csa4G313390	blue4	46.8452	46.4479	24.4572	37.4069	33.2946	34.2467	41.5731	39.0279	44.2614	47.8732	52.7175	45.5438	47.8938	51.098	49.2958	42.9258	42.4375	39.7948
Csa4G029990	blue4	52.0648	50.4417	30.9151	78.9275	81.7578	77.818	120.71	118.238	120.987	132.714	145.417	137.679	95.7134	112.321	117.508	120.708	97.0679	59.1933
Csa6G434330	blue4	13.934	1.46838	1.37724	38.1497	63.6294	55.9823	172.343	186.217	179.298	203.531	188.294	180.775	164.242	212.775	233.101	199.733	141.634	26.2159
Csa1G038890	blue4	0.162772	0.236546	0.237166	0.272438	0.466727	0.307282	5.22297	7.79264	12.2312	1.58425	0.857981	1.50778	16.1898	21.1029	22.4458	6.44183	10.3851	5.82998
Csa5G608280	blue4	67.8712	67.9193	42.5957	72.7721	55.3795	69.5447	42.1128	44.0798	36.4744	39.4272	33.5188	39.9809	36.8594	31.2334	26.368	46.5281	40.717	56.1753
Csa7G373480	blue4	14.9967	10.6393	8.42201	8.85969	9.77382	8.69327	14.0934	17.1559	17.5425	11.9045	12.1778	14.7598	13.5579	15.5538	15.109	13.2758	12.4049	10.6185
Csa1G043300	blue4	4.35777	3.38764	3.5486	4.11422	5.75692	3.78863	6.71698	6.39156	6.65607	8.29958	7.69367	6.67135	5.91057	6.5588	6.68648	9.24049	7.01722	2.88553
Csa1G004130	blue4	19.4767	15.8541	16.1739	21.3044	19.6721	19.2493	25.7744	21.5996	24.93	24.4525	27.8379	30.4873	24.193	29.3967	28.3356	24.2282	26.762	16.4937
Csa7G447860	blue4	117.804	163.545	56.161	109.239	113.434	169.574	236.209	262.892	249.69	235.858	148.099	182.747	293.347	275.61	241.886	236.588	231.739	318.392
Csa3G258110	blue4	13.2822	3.02779	2.57193	35.3516	50.6481	46.8856	67.7775	78.9654	81.9216	74.7315	103.312	71.7153	57.1946	72.2318	64.7689	57.4947	46.8275	9.87134
Csa3G782620	blue4	112.698	120.775	99.2119	111.307	107.157	111.178	79.5733	98.5304	92.3848	55.9729	60.5706	59.2808	80.6982	90.6619	68.39	81.6416	116.362	133.026
Csa7G440580	blue4	14.0987	11.4174	7.64695	7.54646	8.25668	9.2854	17.3057	17.7687	18.6021	20.0759	14.4566	16.9953	18.1597	20.5987	22.6347	16.6492	19.9752	13.7623
Csa6G190270	blue4	34.1695	38.8831	30.2465	31.696	31.4024	30.7992	36.0912	33.5553	32.4051	36.5616	37.5091	44.7944	40.1278	38.9497	41.7151	44.172	42.863	39.6016
Csa6G190490	blue4	7.56561	2.70701	0.876863	9.10865	7.74351	7.7904	5.9441	8.0404	8.56026	9.01024	8.24475	9.55653	6.04655	9.31431	11.9439	6.87886	4.94123	3.6772
Csa7G201900	blue4	12.879	13.5245	9.5182	13.2412	12.1222	10.869	14.9445	14.4392	14.6099	13.4492	14.2418	12.8689	15.3884	15.1825	15.8857	13.1662	13.6958	11.8758
Csa6G150470	blue4	15.0948	11.8198	9.74722	9.0867	8.7447	10.3107	16.4437	16.3763	13.8169	17.9323	22.9247	21.2987	17.3198	21.3016	20.5425	16.1817	15.4889	13.7563
Csa4G051550	blue4	28.0542	29.1881	23.171	36.893	38.9085	41.6128	39.2626	45.7427	54.4884	39.8964	40.8029	43.4764	48.926	62.0422	62.2425	36.5657	45.7266	46.4696
Csa5G273950	blue4	5.89989	2.17394	1.39045	7.34304	7.51729	5.3382	16.975	13.3528	14.651	15.0484	16.2417	19.1956	14.325	16.4095	18.8315	11.1837	13.1373	3.93505
Csa5G464820	blue4	43.6219	40.5964	37.2436	41.815	40.0067	42.4085	36.2417	42.4462	43.7614	37.1759	35.2134	41.1028	35.4451	33.7411	29.6873	34.9423	35.7322	40.5896
Csa4G064120	blue4	28.5636	25.0751	44.835	19.9937	19.0793	13.7648	46.1573	44.3323	53.911	31.7781	42.6956	30.9582	71.1463	70.2994	94.8312	74.0801	85.654	37.4274
Csa1G270920	blue4	17.4976	15.8584	8.12735	9.96961	10.6179	13.7097	21.7903	24.3607	23.7358	31.9232	20.7303	35.6989	35.4049	36.0432	36.8329	30.8163	26.3657	16.5564
Csa6G292420	blue4	4.50764	0.765663	0.682371	6.73137	10.812	9.64482	22.3233	28.4498	24.6253	27.105	24.8749	28.0403	26.6106	26.606	28.4348	22.2413	19.4776	4.09171
Csa7G006220	blue4	44.1636	40.9896	42.1184	39.8881	44.7845	35.6442	50.0834	49.7279	46.1677	49.6908	54.0126	52.1265	48.6221	48.9968	47.5663	45.7794	41.8558	40.9907
Csa6G425700	blue4	21.6099	17.2416	18.4141	16.4844	18.0661	14.3983	25.2788	25.4134	27.3296	26.6273	27.7415	22.8984	21.4932	27.3042	26.5609	20.8838	25.7618	14.0682
Csa4G646340	blue4	5.89434	1.7022	2.25719	5.57787	3.95765	3.32654	6.57113	5.86843	5.32619	11.3478	9.19364	9.0491	12.6031	12.8333	8.86536	9.36215	8.12865	3.66577
Csa2G245460	blue4	81.378	127.18	81.562	134.592	157.245	130.875	159.835	149.901	174.048	200.498	186.809	232.283	140.29	137.558	148.843	186.137	149.8	104.877
Csa1G123500	blue4	17.3684	15.7357	10.1897	12.6084	11.5584	12.4178	19.7364	18.9778	17.6668	16.6008	15.1836	20.2145	19.6957	20.8995	21.9999	17.7763	19.0527	17.5783
Csa3G166240	blue4	13.6181	11.0946	6.31342	9.63531	10.4146	9.79997	22.9625	20.0723	22.7664	23.5611	29.2075	26.2718	21.5275	27.3282	29.5412	17.8939	22.8475	9.20196
Csa3G782760	blue4	11.5647	11.1461	7.01364	5.59627	7.09492	4.72012	7.01099	7.90552	7.374	10.3727	12.318	17.1965	15.2767	14.3793	16.4024	12.4035	14.597	10.1578
Csa6G483430	blue4	35.7801	37.7046	9.37123	47.2666	53.5092	42.9677	72.0324	66.7414	60.4629	78.2383	103.967	77.1877	91.2571	73.3171	84.8226	60.1964	59.5131	53.2044
Csa3G036480	blue4	18.0033	15.5518	7.4086	10.2125	11.6378	11.3543	11.9175	13.0666	10.4179	20.1615	15.6226	21.6581	19.9352	18.6401	19.1354	15.8095	14.3719	13.9086
Csa7G431990	blue4	179.736	180.298	137.702	208.512	188.76	186.352	101.255	111.67	98.9735	136.009	128.861	127.599	88.2681	66.6151	55.687	101.721	90.9446	137.093
Csa6G382890	blue4	32.8244	27.0331	29.4728	18.5118	18.5438	14.366	19.1634	18.5663	17.6239	25.9589	32.636	26.7979	31.5409	32.6342	29.2571	23.2047	19.6017	17.4194
Csa7G368740	blue4	179.805	170.977	141.07	211.544	204.96	212.968	263.469	235.249	238.882	207.46	229.158	229.267	252.829	261.968	278.831	232.449	229.946	194.128
Csa5G606880	blue4	20.2242	15.4255	18.4714	18.1668	16.3189	16.9996	24.4308	23.2083	26.3401	22.515	26.5428	24.351	23.627	27.1837	27.9242	21.6025	22.8522	17.0929
Csa5G603280	blue4	11.6758	9.45871	4.81444	20.4776	22.7905	24.9873	27.5453	24.0914	25.5478	28.6008	26.7249	25.3956	32.3059	29.966	26.3584	21.6873	21.5565	16.1536
Csa5G631480	blue4	12.1488	7.55513	6.52239	5.73749	6.29692	5.73084	11.019	9.79725	11.2773	10.3749	11.8751	12.6251	14.0765	16.5593	17.4354	10.5087	13.5736	15.0544
Csa3G202720	blue4	272.475	210.532	212.548	188.392	213.551	197.086	304.392	298.735	274.679	259.803	294.834	291.321	293.885	323.046	326.576	250.591	236.515	160.583
Csa1G004230	blue4	8.36317	3.92846	2.98142	6.98476	7.58023	6.466	20.5471	18.0268	21.2644	18.3822	23.4419	22.1096	25.3671	28.6158	34.8603	22.5304	22.6874	5.25823
Csa6G499000	blue4	74.5043	58.9942	40.9742	64.5322	64.2525	60.7702	86.0021	96.0168	98.2038	76.0393	86.8543	85.398	94.221	112.401	104.241	74.4363	87.802	62.2692
Csa6G499790	blue4	68.8461	47.4751	40.5792	87.8075	83.4979	87.3671	105.757	112.371	123.759	109.869	119.335	107.606	81.1438	103.147	107.906	89.2783	82.6921	64.6301
Csa5G158490	blue4	3.45032	2.12881	1.88743	1.65954	2.7199	2.0943	8.98194	6.9955	9.81269	11.5895	16.8221	14.809	20.6415	24.4352	26.7421	11.4926	15.9333	6.4221
Csa3G122450	blue4	6.74634	4.95837	6.1012	7.76787	9.00509	6.0485	11.63	12.3675	15.4203	9.94633	9.31533	10.5786	14.4966	19.3436	13.8252	12.3689	13.3091	6.12778
Csa6G014840	blue4	7.35838	7.07618	4.55332	6.04854	5.48855	5.6547	4.76865	5.7803	5.15277	7.40347	9.31433	10.176	7.24418	9.71412	8.52595	6.82313	6.75404	6.15529
Csa4G593900	blue4	5.07063	2.78985	1.68524	9.93285	13.1682	14.2457	20.4421	21.2775	19.6597	17.7284	20.9569	17.5137	16.6028	22.5651	23.7529	15.3356	9.54414	1.86587
Csa1G445890	blue4	9.09313	6.87664	6.31545	6.67895	6.55654	5.72661	10.0381	10.6219	11.7894	11.3359	11.6751	11.2977	11.4684	13.2803	13.8653	10.5362	11.5847	9.00755
Csa5G160210	blue4	146.338	41.3037	29.3666	204.558	233.771	149.729	292.346	246.877	264.545	212.415	238.945	251.157	207.608	226.683	324.944	174.398	156.171	53.683
[truncated: 12,590 more rows]
